# Supplementary material for: Association of lipoprotein (a) with coronary artery disease in a South Asian population: A case-control study
Source: PLoS One. 2022 May 3;17(5):e0267807. doi: 10.1371/journal.pone.0267807 (PMC9064091; doi:10.1371/journal.pone.0267807)
Supplement: S1 Data — (CSV) [file pone.0267807.s001.csv]

Sex	AGE	Agegroup	lpa50cat	agp	BMI	BMICAT1	DIAB	Hypertension	TOBCAT	Alcohol	Lpa	Dyslipidemia	CHOL	LDLmax	HDL	VLDL	TGL	LVdysfunction	Coronaryarterystatus	Outcome
Males	61	>60	lpa>50	>50			Type II	Yes	Yes	Yes	167	1	200	138	37	25	126	Severe	TVD	Diseased
Males	64	>60	lpa<=50	>50			Type II	Yes	Yes	Yes	42	0	151	79	35	37	187	Moderate	TVD	Diseased
Males	81	>60	lpa>50	>50			No	Yes	No	No	105	0	199	117	53	29	143	nil	TVD	No Disease
Males	70	>60	lpa>50	>50			Type II	Yes	No	No	81	1	171	132	23	16	79	Mild	TVD	Diseased
Males	78	>60	lpa<=50	>50			No	Yes	No	No	44	0	193	124	53	16	80	nil	TVD	Diseased
Males	50	46-60	lpa>50	<=50			Type II	No	No	No	124.8000031	0	198	108	52	15	74	Mild	SVD	Diseased
Female	69	>60	lpa>50	>50			Type II	Yes	No	No	87	1	286	206	65	15	73	nil	SVD	Diseased
Female	58	46-60	lpa>50	>50			Type II	Yes	No	No	69	1	168	205	35	39	193		SVD	Diseased
Males	65	>60	lpa<=50	>50			Type II	Yes	No	No	42	1	331	267	50	14	72		SVD	Diseased
Female	60	46-60	lpa<=50	>50			No	Yes	No	No	31	1	193	131	50	12	61	Mild	normal	Diseased
Males	65	>60	lpa>50	>50			No	Yes	No	Yes	64	0	172	121	37	14	72	Moderate	DVD	Diseased
Males	51	46-60	lpa>50	>50			No	No	Yes	Yes	85	0	128	78	43	17	86			No Disease
Males	89	>60	lpa>50	>50			No	Yes	Yes	Yes	79	1	215	147	58		52	nil		No Disease
Males	78	>60	lpa<=50	>50			No	Yes	Yes	No	44	0	154	75	64	15	77	Severe		No Disease
Males	28	<=45	lpa<=50	<=50			No	No	Yes	Yes	37	1	204	133	29	42	212			No Disease
Males	80	>60	lpa<=50	>50			No	Yes	Yes	Yes	35	0	174	116	40	18	88			No Disease
Males	44	<=45	lpa<=50	<=50			No	Yes	Yes	Yes	26	1	282	195	42	45	223			No Disease
Males	42	<=45	lpa<=50	<=50			No	Yes	Yes	No	17	1	240	175	46	19	94	nil		No Disease
Males	90	>60	lpa>50	>50			Type II	Yes	Yes	No	172	1	210	150	39	21	103			Diseased
Males	69	>60	lpa>50	>50			Type II	Yes	Yes	Yes	116	1	270	201	50	19	94	Mild		Diseased
Males	78	>60	lpa>50	>50			Type II	Yes	Yes	No	109	1	253	182	32	39	193	Mild		Diseased
Males	64	>60	lpa>50	>50			No	No	Yes	No	90	0	193	115	54	24	120			Diseased
Males	70	>60	lpa>50	>50			Type II	Yes	Yes	No	56	1	236	158	42	36	179	Severe		Diseased
Males	53	46-60	lpa>50	>50			No	Yes	Yes	No	54	1	251	150	54	47	235	nil		Diseased
Males	64	>60	lpa<=50	>50			Type II	No	Yes	No	48	0	155	106	38	11	53	nil		Diseased
Males	51	46-60	lpa<=50	>50			Type II	No	Yes	Yes	47	1	219		32		402			Diseased
Males	63	>60	lpa<=50	>50			No	Yes	Yes	Yes	46	0	175	119	39	17	86	NIL		Diseased
Males	59	46-60	lpa<=50	>50			No	Yes	Yes	Yes	45	1	191	128	32	31	155	Mild		Diseased
Males	61	>60	lpa<=50	>50			Type II	No	Yes	Yes	39	1	232	195	50	30	149	Mild		Diseased
Males	51	46-60	lpa<=50	>50			No	No	Yes	Yes	38	1	171	112	34	25	125	nil		Diseased
Males	63	>60	lpa<=50	>50			No	Yes	Yes	Yes	33	1	158	123	29	40	201			Diseased
Males	73	>60	lpa<=50	>50			No	No	Yes	No	29	0	155	101	36	18	89			Diseased
Males	58	46-60	lpa<=50	>50			Type II	No	Yes	Yes	26	1	388		38		1898			Diseased
Males	60	46-60	lpa<=50	>50			No	Yes	Yes	No	25	0	177	114	37	26	132			Diseased
Males	73	>60	lpa<=50	>50			Type II	Yes	Yes	No	25	1	193	134	38	21	106			Diseased
Males	44	<=45	lpa<=50	<=50			No	No	Yes	Yes	20	0	125	54	56	15	74	Severe		Diseased
Males	69	>60	lpa<=50	>50			No	Yes	Yes	No	19	1	197	141	45	11	55	nil		Diseased
Males	74	>60	lpa<=50	>50			No	Yes	Yes	Yes	16	0	190	118	52	20	101			Diseased
Males	71	>60	lpa<=50	>50			No	Yes	Yes	No	14	1	192	160	49	18	89	NIL		Diseased
Males	56	46-60	lpa<=50	>50			Type II	Yes	Yes	Yes	13	0	212	114	75	23	113			Diseased
Males	40	<=45	lpa<=50	<=50			No	Yes	Yes	No	20	1	265	176	35	54	268			No Disease
Female	78	>60	lpa>50	>50			No	Yes	Yes	No	62	1	250	252	25	25	123	Severe		Diseased
Males	71	>60	lpa<=50	>50			Type II	Yes	Yes	No	48	1	212	125	27	60	301	NIL		Diseased
Female	75	>60	lpa<=50	>50			No	Yes	Yes	No	28	1	228	175	40	13	64	NIL		Diseased
Males	57	46-60	lpa>50	>50			No	No	No	No	162	1	191	127	24	40	199			No Disease
Female	63	>60	lpa>50	>50			No	Yes	No	No	117	1	290	211	53	26	131	nil		No Disease
Males	45	<=45	lpa>50	<=50			No	No	No	No	99	1	339	251	52	36	182			No Disease
Males	61	>60	lpa>50	>50			No	No	No	No	99	0	172	109	53	10	48			No Disease
Males	79	>60	lpa>50	>50			No	No	No	No	99	0	197	119	67	11	55			No Disease
Males	79	>60	lpa>50	>50			No	No	No	No	99	0	197	119	67	11	55			No Disease
Males	55	46-60	lpa>50	>50			No	No	No	No	97	1	266	209	41	16	78			No Disease
Males	78	>60	lpa>50	>50			No	No	No	No	96	1	232	169	41	22	108			No Disease
Female	78	>60	lpa>50	>50			No	No	No	No	93	1	260	177	35	48	238			No Disease
Males	65	>60	lpa>50	>50			No	No	No	No	89	1	179	122	27	30	148			No Disease
Female	67	>60	lpa>50	>50			No	No	No	No	86	0	163	89	52	22	112	nil		No Disease
Males	43	<=45	lpa>50	<=50			No	No	No	No	81	1	268	209	33	26	131			No Disease
Males	69	>60	lpa>50	>50			No	No	No	No	81	1	152	132	30	16	80			No Disease
Males	65	>60	lpa>50	>50			No	No	No	No	78	1	161	108	32	21	104			No Disease
Males	73	>60	lpa>50	>50			No	No	No	No	76	1	234	181	36	17	84			No Disease
Female	58	46-60	lpa>50	>50			No	No	No	No	73	1	195	221	35	31	153			No Disease
Female	70	>60	lpa>50	>50			No	No	No	No	71	0	200	127	56	17	84			No Disease
Female	74	>60	lpa>50	>50			No	No	No	No	71	1	251	169	55	27	135	nil		No Disease
Female	59	46-60	lpa>50	>50			No	No	No	No	69	1	316	215	51	50	248			No Disease
Males	85	>60	lpa>50	>50			No	No	No	No	69	1	257	197	45	15	74			No Disease
Female	69	>60	lpa>50	>50			Type II	Yes	No	No	65	1	150	71	33	46	229	NIL		No Disease
Males	48	46-60	lpa>50	<=50			No	No	No	No	63	0	196	125	35	36	179			No Disease
Males	68	>60	lpa>50	>50			No	No	No	No	62	1	274	214	49	11	54			No Disease
Female	73	>60	lpa>50	>50			No	No	No	No	62	0	178	117	43	18	89			No Disease
Female	73	>60	lpa>50	>50			No	No	No	No	62	1	230	167	44	19	95			No Disease
Female	78	>60	lpa>50	>50			No	Yes	No	No	62	1	152	114	26	12	62	Mild		No Disease
Female	58	46-60	lpa>50	>50			No	No	No	No	59	1	275	225	33	36	181			No Disease
Males	62	>60	lpa>50	>50			No	No	No	No	58	1	283	187	47	49	243			No Disease
Female	63	>60	lpa>50	>50			No	No	No	No	57	1	282	172	45	65	324			No Disease
Males	64	>60	lpa>50	>50			No	No	No	No	54	1	264	203	36	25	125			No Disease
Female	39	<=45	lpa>50	<=50			No	No	No	No	53	1	226	174	44	8	39			No Disease
Female	98	>60	lpa>50	>50			No	No	No	No	52	1	220	156	41	23	116			No Disease
Males	78	>60	lpa<=50	>50			No	No	No	No	50	0	100	43	47	10	49			No Disease
Female	89	>60	lpa<=50	>50			No	No	No	No	50	1	284	219	38	27	137			No Disease
Males	37	<=45	lpa<=50	<=50			No	No	No	No	49	1	273	147	51	75	373	nil		No Disease
Males	44	<=45	lpa<=50	<=50			No	No	No	No	48	1	240	169	48	23	113			No Disease
Males	41	<=45	lpa<=50	<=50			No	No	No	No	44	0	129	65	46	18	89			No Disease
Males	53	46-60	lpa<=50	>50			No	No	No	No	43	0	170	94	56	20	100			No Disease
Males	65	>60	lpa<=50	>50			No	Yes	No	No	42	1	192	133	37	22	111	nil		No Disease
Female	72	>60	lpa<=50	>50			No	No	No	No	42	1	198	131	35	32	159			No Disease
Males	75	>60	lpa<=50	>50			No	No	No	No	42	1	225	150	41	34	172			No Disease
Males	75	>60	lpa<=50	>50			No	No	No	No	42	0	162	106	43	13	63			No Disease
Female	40	<=45	lpa<=50	<=50			No	No	No	No	41	0	165	114	39	12	60			No Disease
Males	64	>60	lpa<=50	>50			No	No	No	No	40	0	172	94	50	28	139			No Disease
Female	73	>60	lpa<=50	>50			No	No	No	No	40	1	325	239	58	28	142			No Disease
Males	77	>60	lpa<=50	>50			No	No	No	No	40	0	185	117	48	20	101			No Disease
Males	86	>60	lpa<=50	>50			No	No	No	No	40	1	219	142	53	24	122			No Disease
Males	49	46-60	lpa<=50	<=50			No	No	No	No	38	1	195	134	40	21	107			No Disease
Males	65	>60	lpa<=50	>50			No	No	No	No	38	1	196	215	50	33	163			No Disease
Males	73	>60	lpa<=50	>50			No	No	No	No	38	1	191	142	33	16	80			No Disease
Males	40	<=45	lpa<=50	<=50			No	Yes	No	No	37	1	232	176	51	57	287			No Disease
Female	69	>60	lpa<=50	>50			No	No	No	No	36	1	173	180	39	18	90			No Disease
Males	73	>60	lpa<=50	>50			No	Yes	No	No	36	1	169	152	34	17	87			No Disease
Males	62	>60	lpa<=50	>50			No	No	No	No	35	1	223	151	37	35	176			No Disease
Males	67	>60	lpa<=50	>50			No	No	No	No	35	1	227	154	40	33	165			No Disease
Males	73	>60	lpa<=50	>50			No	No	No	No	35	1	138	91	26	21	107			No Disease
Males	77	>60	lpa<=50	>50			No	No	No	No	35	1	123	76	33	14	70			No Disease
Males	86	>60	lpa<=50	>50			No	No	No	No	34	1	192	144	36	12	60			No Disease
Males	53	46-60	lpa<=50	>50			No	No	No	No	33	1	266	194	50	22	109			No Disease
Female	63	>60	lpa<=50	>50			No	No	No	No	33	1	195	325	47	39	193			No Disease
Males	61	>60	lpa<=50	>50			No	No	No	No	31	1	188	134	55	14	68			No Disease
Males	23	<=45	lpa<=50	<=50			No	No	No	No	30	0	157	95	48	14	72			No Disease
Males	51	46-60	lpa<=50	>50			No	No	No	No	30	0	184	123	45	16	80			No Disease
Males	55	46-60	lpa<=50	>50			No	No	No	No	30	1	224	159	46	19	95			No Disease
Males	59	46-60	lpa<=50	>50			No	No	No	No	30	0	179	102	43	34	168			No Disease
Female	83	>60	lpa<=50	>50			No	No	No	No	30	1	166	116	30	19	96			No Disease
Female	84	>60	lpa<=50	>50			No	No	No	No	30	1	268	203	38	27	134			No Disease
Males	47	46-60	lpa<=50	<=50			No	No	No	No	29	1	196	142	28	26	131			No Disease
Males	75	>60	lpa<=50	>50			No	No	No	No	29	1	165	158	42	22	111			No Disease
Female	109	>60	lpa<=50	>50			No	No	No	No	29	1	226	151	47	28	141			No Disease
Males	67	>60	lpa<=50	>50			No	No	No	No	28	1	219	159	39	21	106			No Disease
Males	68	>60	lpa<=50	>50			No	No	No	No	28	0	165	102	53	10	52			No Disease
Female	55	46-60	lpa<=50	>50			No	Yes	No	No	28	1	195	132	27	36	182			No Disease
Males	46	46-60	lpa<=50	<=50			No	Yes	No	No	26	1	237	146	33	58	288	nil		No Disease
Males	54	46-60	lpa<=50	>50			No	No	No	No	25	1	309	80	64		437			No Disease
Males	77	>60	lpa<=50	>50			No	No	No	No	25	1	186	124	33	29	147			No Disease
Males	95	>60	lpa<=50	>50			No	No	No	No	24	1	242	171	49	22	111			No Disease
Males	53	46-60	lpa<=50	>50			No	No	No	No	24	1	195	136	40	19	95			No Disease
Males	66	>60	lpa<=50	>50			No	No	No	No	23	1	196	95	36	65	325			No Disease
Female	75	>60	lpa<=50	>50			No	No	No	No	23	1	202	121	37	62	308			No Disease
Female	82	>60	lpa<=50	>50			Type II	Yes	No	No	23	0	149	92	47	10	50	Moderate		No Disease
Female	65	>60	lpa<=50	>50			No	No	No	No	21	1	355	280	38	37	184			No Disease
Female	79	>60	lpa<=50	>50			No	No	No	No	21	1	263	181	31	51	256			No Disease
Males	41	<=45	lpa<=50	<=50			No	No	No	No	20	1	296		52		503			No Disease
Female	56	46-60	lpa<=50	>50			No	No	No	No	19	0	133	72	37	24	122			No Disease
Female	40	<=45	lpa<=50	<=50			No	No	No	No	18	1	203	181	31	18	89			No Disease
Males	51	46-60	lpa<=50	>50			No	No	No	No	18	1	150	48	23	79	395			No Disease
Males	51	46-60	lpa<=50	>50			No	No	No	No	18	0	153	96	45	12	58			No Disease
Female	83	>60	lpa<=50	>50			No	No	No	No	18	1	117	66	26	25	124			No Disease
Males	43	<=45	lpa<=50	<=50			No	No	No	No	17	1	153	234	32	68	340			No Disease
Males	55	46-60	lpa<=50	>50			No	No	No	No	17	0	200	117	59	24	122			No Disease
Males	52	46-60	lpa<=50	>50			No	No	No	No	15	0	200	124	53	23	114			No Disease
Female	83	>60	lpa<=50	>50			No	No	No	No	15	0	208	128	51	29	144			No Disease
Female	88	>60	lpa<=50	>50			Type II	Yes	No	No	15							NIL		No Disease
Males	46	46-60	lpa<=50	<=50			No	No	No	No	14	1	136	64	30	42	212			No Disease
Males	61	>60	lpa<=50	>50			No	No	No	No	14	0	170	96	59	15	73			No Disease
Males	46	46-60	lpa<=50	<=50			No	No	No	No	14	1	136	64	30	42	212			No Disease
Males	67	>60	lpa<=50	>50			No	No	No	No	11	0	178	106	47	25	126			No Disease
Males	37	<=45	lpa<=50	<=50			No	No	No	No	10									No Disease
Males	60	46-60	lpa<=50	>50			No	No	No	No	8	1	174	124	27	23	113			No Disease
Males	75	>60	lpa>50	>50			Type II	Yes	No	No	106	1	204	134	35	35	176	nil		Diseased
Males	53	46-60	lpa>50	>50			No	No	No	No	96	1	180	180	41	25	127			Diseased
Female	76	>60	lpa>50	>50			Type II	Yes	No	No	81	1	324	250	55	19	93			Diseased
Female	79	>60	lpa>50	>50			Type II	Yes	No	No	67	0	163	103	46	14	71	Mild		Diseased
Female	64	>60	lpa>50	>50			Type II	Yes	No	No	64	1	141	81	30	30	148	Moderate		Diseased
Female	73	>60	lpa>50	>50			No	Yes	No	No	61	1	162	104	33	25	124	Moderate		Diseased
Female	73	>60	lpa>50	>50			Type II	Yes	No	No	54							Severe		Diseased
Female	72	>60	lpa>50	>50			No	No	No	No	53	1	316	174	39		511			Diseased
Males	75	>60	lpa>50	>50			No	Yes	No	No	51	1	282	195	42	45	224	nil		Diseased
Female	81	>60	lpa<=50	>50			No	Yes	No	No	50	1	343	252	70	21	107	NIL		Diseased
Males	43	<=45	lpa<=50	<=50			No	No	No	No	48	0	182	127	39	16	81			Diseased
Female	58	46-60	lpa<=50	>50			Type II	Yes	No	No	45	1	187	106	33	48	239			Diseased
Males	67	>60	lpa<=50	>50			No	No	No	No	43	1	171	80	34	57	285	nil		Diseased
Female	69	>60	lpa<=50	>50			Type II	Yes	No	No	41	0	161	80	45	36	179	NIL		Diseased
Female	75	>60	lpa<=50	>50			Type II	No	No	No	39	0	187	119	40	28	141	NIL		Diseased
Males	65	>60	lpa<=50	>50			Type II	Yes	No	No	35							Severe		Diseased
Female	73	>60	lpa<=50	>50			Type II	Yes	No	No	32							Moderate		Diseased
Males	79	>60	lpa<=50	>50			No	No	No	No	31	0	183	107	61	15	73			Diseased
Female	73	>60	lpa<=50	>50			Type II	Yes	No	No	28	1	182	98	26	58	289	Moderate		Diseased
Males	68	>60	lpa<=50	>50			No	Yes	No	No	26	1	204	150	29	25	123	nil		Diseased
Female	67	>60	lpa<=50	>50			Type II	Yes	No	No	25	0	177	100	43	34	168	NIL		Diseased
Males	56	46-60	lpa<=50	>50			No	No	No	Yes	25	1	225	145	60	20	100	nil		Diseased
Female	77	>60	lpa<=50	>50			No	Yes	No	No	25	1	264	190	47	27	137	NIL		Diseased
Female	58	46-60	lpa<=50	>50			No	Yes	No	No	23	1	209	136	46	27	135	nil		Diseased
Female	79	>60	lpa<=50	>50			Type II	Yes	No	No	23	0	124	69	43	12	61	Severe		Diseased
Female	59	46-60	lpa<=50	>50			Type II	Yes	No	No	22	1	255	185	57	13	67			Diseased
Males	66	>60	lpa<=50	>50			No	No	No	No	20	1	148	138	42	28	142			Diseased
Males	66	>60	lpa<=50	>50			Type II	No	No	No	20	1	148	138	42	28	142	nil		Diseased
Female	63	>60	lpa<=50	>50			No	Yes	No	No	19	1	143	165	34	25	124	Mild		Diseased
Female	79	>60	lpa<=50	>50			Type II	Yes	No	No	17	1	185	102	30	53	265			Diseased
Female	72	>60	lpa<=50	>50			No	No	No	No	15	1	157	106	33	18	89	Severe		Diseased
Female	81	>60	lpa<=50	>50			No	Yes	No	No	14	1	234	174	44	16	78	Severe		Diseased
Males	67	>60	lpa<=50	>50			Type II	Yes	No	Yes	13	0	198	115	73	10	49			Diseased
Males	47	46-60	lpa>50	<=50	17.50561523	Underweight(<=18kg/sqm	Type II	Yes	Yes	No	55	0	154	98	41	15	73	Mild	TVD	Diseased
Males	55	46-60	lpa>50	>50	17.95918465	Underweight(<=18kg/sqm	Type II	No	Yes	Yes	78.19999695	1	208	141	52	22	113	Severe	SVD	Diseased
Males	50	46-60	lpa>50	<=50	17.78197098	Underweight(<=18kg/sqm	No	No	Yes	Yes	68.69999695	0	160	105	45	10	52	nil	SVD	Diseased
Males	71	>60	lpa<=50	>50	17.74622917	Underweight(<=18kg/sqm	No	No	No	No	35	0	172	99	57	22	110	Moderate	SVD	Diseased
Males	69	>60	lpa>50	>50	17.84652138	Underweight(<=18kg/sqm	No	Yes	Yes	Yes	54	0	174	124	49	23	117	NIL	DVD	Diseased
Males	52	46-60	lpa<=50	>50	17.54309082	Underweight(<=18kg/sqm	No	No	Yes	No	44.70000076	1	198	123	34	32	158	nil	DVD	Diseased
Males	56	46-60	lpa<=50	>50	17.31341171	Underweight(<=18kg/sqm	No	No	Yes	Yes	34.79999924	1	104	50	28	27	135	nil	DVD	Diseased
Males	56	46-60	lpa<=50	>50	17.99307823	Underweight(<=18kg/sqm	Type II	Yes	Yes	Yes	37	1	213	137	48	28	138	nil		No Disease
Males	58	46-60	lpa<=50	>50	17.96875	Underweight(<=18kg/sqm	No	No	Yes	Yes	11	1	238	143	59	36	182	nil		Diseased
Males	66	>60	lpa<=50	>50	17.90885544	Underweight(<=18kg/sqm	No	Yes	Yes	Yes	24	1	251	176	58	17	86	Mild		Diseased
Males	60	46-60	lpa<=50	>50	17.84652138	Underweight(<=18kg/sqm	No	No	Yes	Yes	12	0	190	129	49	12	58	nil		Diseased
Males	54	46-60	lpa<=50	>50	17.79992676	Underweight(<=18kg/sqm	Type II	Yes	Yes	Yes	11	1	207	144	36	27	133	Severe		No Disease
Males	71	>60	lpa>50	>50	17.79992676	Underweight(<=18kg/sqm	Type II	Yes	Yes	Yes	80	1	158	103	25	30	148	Mild		Diseased
Males	43	<=45	lpa<=50	<=50	17.71541977	Underweight(<=18kg/sqm	No	No	Yes	No	32	1	143	114	22	7	37	Moderate		Diseased
Males	55	46-60	lpa>50	>50	17.68978882	Underweight(<=18kg/sqm	No	Yes	Yes	No	81	0	138	90	40	8	38	Moderate		Diseased
Males	84	>60	lpa<=50	>50	17.68978882	Underweight(<=18kg/sqm	No	No	Yes	No	34							Moderate		Diseased
Males	78	>60	lpa>50	>50	17.578125	Underweight(<=18kg/sqm	No	Yes	Yes	Yes	120	1	249	189	48	12	62	NIL		Diseased
Males	61	>60	lpa<=50	>50	17.578125	Underweight(<=18kg/sqm	Type II	No	Yes	Yes	46	1	223	171	30	22	111	nil		Diseased
Males	63	>60	lpa>50	>50	17.56965256	Underweight(<=18kg/sqm	No	Yes	Yes	No	127	1	158	110	27	21	104	NIL		Diseased
Males	63	>60	lpa>50	>50	17.54309082	Underweight(<=18kg/sqm	Type II	Yes	Yes	Yes	83	1	284	225	46	13	63	Severe		No Disease
Males	72	>60	lpa>50	>50	17.52781487	Underweight(<=18kg/sqm	No	Yes	Yes	No	52	1	136	214	39	18	92	nil		Diseased
Males	66	>60	lpa<=50	>50	17.52781487	Underweight(<=18kg/sqm	Type II	Yes	Yes	Yes	10	0	136	66	58	12	60	NIL		Diseased
Males	72	>60	lpa<=50	>50	17.50638962	Underweight(<=18kg/sqm	Type II	Yes	Yes	No	8	1	220	166	37	17	83	nil		Diseased
Males	44	<=45	lpa<=50	<=50	17.30103683	Underweight(<=18kg/sqm	Type II	Yes	Yes	Yes	22	1	207	154	35	18	92	NIL		Diseased
Males	75	>60	lpa<=50	>50	17.22480202	Underweight(<=18kg/sqm	No	Yes	Yes	Yes	22	0	192	125	36	31	153	Moderate		Diseased
Males	75	>60	lpa<=50	>50	17.1875	Underweight(<=18kg/sqm	No	Yes	Yes	Yes	39	0	176	118	47	11	55	Moderate		Diseased
Males	61	>60	lpa<=50	>50	17.15626144	Underweight(<=18kg/sqm	No	No	Yes	No	37	1	158	126	25	7	33	Severe		Diseased
Males	51	46-60	lpa<=50	>50	17.10291481	Underweight(<=18kg/sqm	No	No	Yes	Yes	38	1	198	135	46	17	85	Nil		Diseased
Males	54	46-60	lpa>50	>50	17.08744621	Underweight(<=18kg/sqm	No	No	Yes	Yes	75	1	219	141	60	18	89	nil		Diseased
Males	54	46-60	lpa<=50	>50	16.97959137	Underweight(<=18kg/sqm	No	Yes	Yes	Yes	47	1	266	219	37	18	90	Moderate		Diseased
Males	78	>60	lpa<=50	>50	16.9370327	Underweight(<=18kg/sqm	No	No	Yes	Yes	40	0	146	93	39	14	70			No Disease
Female	51	46-60	lpa<=50	>50	16.89189148	Underweight(<=18kg/sqm	No	Yes	Yes	Yes	48	1	293	214	51	28	141	Mild		Diseased
Males	71	>60	lpa<=50	>50	16.86625099	Underweight(<=18kg/sqm	No	No	Yes	Yes	34	1	197	139	39	19	95	nil		Diseased
Males	78	>60	lpa<=50	>50	16.84747124	Underweight(<=18kg/sqm	No	No	Yes	Yes	29	0	155	100	38	17	87	nil		Diseased
Males	71	>60	lpa<=50	>50	16.82422638	Underweight(<=18kg/sqm	No	Yes	Yes	No	42	0	137	76	43	18	90			Diseased
Males	62	>60	lpa<=50	>50	16.73111153	Underweight(<=18kg/sqm	Type II	Yes	Yes	No	6	1	226	156	55	15	75	Severe		Diseased
Males	63	>60	lpa<=50	>50	16.69327927	Underweight(<=18kg/sqm	No	No	Yes	No	10	1	205	140	35	30	148	nil		Diseased
Males	63	>60	lpa<=50	>50	16.65306091	Underweight(<=18kg/sqm	No	Yes	Yes	Yes	24	0	227	126	71	30	151	Moderate		Diseased
Males	61	>60	lpa<=50	>50	16.64932442	Underweight(<=18kg/sqm	Type II	No	Yes	Yes	38	1	272	192	61	19	97	Moderate		Diseased
Males	51	46-60	lpa<=50	>50	16.60427475	Underweight(<=18kg/sqm	No	No	Yes	Yes	47	0	145	77	54	14	68	nil		Diseased
Males	78	>60	lpa<=50	>50	16.43655586	Underweight(<=18kg/sqm	Type II	Yes	Yes	No	32	0	171	108	46	17	83	Mild		No Disease
Males	73	>60	lpa<=50	>50	16.38469696	Underweight(<=18kg/sqm	No	Yes	Yes	No	21	1	193	147	20	26	128	nil		Diseased
Males	86	>60	lpa<=50	>50	16.23307228	Underweight(<=18kg/sqm	Type II	Yes	Yes	No	32							Mild		Diseased
Males	45	<=45	lpa<=50	<=50	16.18427467	Underweight(<=18kg/sqm	No	No	Yes	Yes	34	0	194	123	51	20	99	nil		No Disease
Males	64	>60	lpa<=50	>50	16.015625	Underweight(<=18kg/sqm	No	Yes	Yes	No	17	0	160	120	35	5	25	NIL		Diseased
Female	72	>60	lpa<=50	>50	15.97881699	Underweight(<=18kg/sqm	No	No	Yes	No	22	0	185	122	43	20	102	NIL		Diseased
Males	42	<=45	lpa<=50	<=50	15.94387817	Underweight(<=18kg/sqm	Type II	Yes	Yes	Yes	27	1	221	171	34	39	193	nil		Diseased
Males	64	>60	lpa>50	>50	15.8869648	Underweight(<=18kg/sqm	No	No	Yes	Yes	68	0	144	90	41	13	66	Moderate		Diseased
Males	48	46-60	lpa<=50	<=50	15.82215881	Underweight(<=18kg/sqm	No	No	Yes	Yes	31	0	141	67	45	29	143	nil		Diseased
Males	69	>60	lpa<=50	>50	15.81869888	Underweight(<=18kg/sqm	No	Yes	Yes	No	40	0	198	114	71	13	65			Diseased
Males	68	>60	lpa<=50	>50	15.67346954	Underweight(<=18kg/sqm	No	Yes	Yes	Yes	24	1	140	116	32	19	96	Mild		Diseased
Males	64	>60	lpa>50	>50	15.62249565	Underweight(<=18kg/sqm	No	Yes	Yes	No	88	0	133	87	37	9	46	nil		Diseased
Males	64	>60	lpa<=50	>50	15.58957005	Underweight(<=18kg/sqm	No	Yes	Yes	Yes	49	0	186	127	71	20	101	nil		No Disease
Males	45	<=45	lpa>50	<=50	15.57093334	Underweight(<=18kg/sqm	No	Yes	Yes	Yes	66	1	214	139	48	27	135	Moderate		Diseased
Males	83	>60	lpa<=50	>50	15.1488924	Underweight(<=18kg/sqm	No	Yes	Yes	Yes	49	1	236	159	56	21	104	nil		Diseased
Males	83	>60	lpa<=50	>50	15.05513954	Underweight(<=18kg/sqm	No	Yes	Yes	No	42							NIL		Diseased
Males	50	46-60	lpa>50	<=50	14.69237804	Underweight(<=18kg/sqm	No	No	Yes	No	51	1	186	133	39	14	70	Mild		Diseased
Males	73	>60	lpa<=50	>50	14.69237804	Underweight(<=18kg/sqm	No	No	Yes	No	16	1	208	134	45	29	144	NIL		Diseased
Males	69	>60	lpa>50	>50	14.0625	Underweight(<=18kg/sqm	Type II	Yes	Yes	Yes	61	1	138	91	34	13	63	nil		Diseased
Males	65	>60	lpa<=50	>50	13.06430531	Underweight(<=18kg/sqm	No	No	Yes	Yes	26	1	249	165	51	33	166	Severe		Diseased
Males	74	>60	lpa<=50	>50	17.99307823	Underweight(<=18kg/sqm	No	No	Yes	Yes	44	0	184	121	53	10	48	nil		Diseased
Female	82	>60	lpa<=50	>50	17.94181824	Underweight(<=18kg/sqm	No	Yes	No	No	31	1	272	205	44	23	117	Mild		Diseased
Males	77	>60	lpa>50	>50	17.89802361	Underweight(<=18kg/sqm	No	Yes	No	Yes	56	0	171	102	52	17	87	Severe		Diseased
Males	77	>60	lpa>50	>50	17.85651588	Underweight(<=18kg/sqm	No	Yes	No	No	71	1	188	131	47	10	48	nil		Diseased
Males	45	<=45	lpa<=50	<=50	17.83590889	Underweight(<=18kg/sqm	No	No	No	No	10	0	172	113	48	11	56	nil		No Disease
Female	60	46-60	lpa>50	>50	17.80496597	Underweight(<=18kg/sqm	No	Yes	No	No	73	0	172	102	47	23	117	nil		Diseased
Female	69	>60	lpa>50	>50	17.77777672	Underweight(<=18kg/sqm	No	Yes	No	No	59	0	190	120	49	21	105	nil		Diseased
Female	72	>60	lpa>50	>50	17.74584579	Underweight(<=18kg/sqm	Type II	Yes	No	No	59	1	208	145	34	29	147	NIL		Diseased
Males	83	>60	lpa>50	>50	17.68978882	Underweight(<=18kg/sqm	Type II	No	No	No	69	0	184	107	43	34	168	nil		Diseased
Female	68	>60	lpa<=50	>50	17.58526421	Underweight(<=18kg/sqm	Type II	Yes	No	No	48	1	257	169	50	38	189			Diseased
Males	24	<=45	lpa<=50	<=50	17.52781487	Underweight(<=18kg/sqm	No	Yes	No	No	20	1	208	150	44	14	69	Mild		Diseased
Female	78	>60	lpa>50	>50	17.48179054	Underweight(<=18kg/sqm	No	Yes	No	No	124	1	276	184	48	44	220			No Disease
Female	71	>60	lpa>50	>50	16.88888931	Underweight(<=18kg/sqm	No	Yes	No	No	51	1	249	191	37	21	107	nil		Diseased
Female	68	>60	lpa<=50	>50	16.82422638	Underweight(<=18kg/sqm	No	No	No	No	37	0	190	127	38	25	126	nil		Diseased
Female	36	<=45	lpa>50	<=50	16.80319214	Underweight(<=18kg/sqm	No	Yes	No	No	81	1	300	228	56	16	78	nil		No Disease
Female	81	>60	lpa<=50	>50	16.64932442	Underweight(<=18kg/sqm	No	Yes	No	No	23	1	213	141	57	15	76	NIL		Diseased
Female	80	>60	lpa>50	>50	16.64684677	Underweight(<=18kg/sqm	No	Yes	No	No	104	1	194	142	42	10	50	Moderate		No Disease
Female	90	>60	lpa<=50	>50	16.62672997	Underweight(<=18kg/sqm	Type II	Yes	No	No	29	1	226	151	47	28	141	Mild		Diseased
Males	29	<=45	lpa<=50	<=50	16.56300545	Underweight(<=18kg/sqm	No	No	No	No	37	0	113	49	55	9	44			No Disease
Males	63	>60	lpa<=50	>50	16.52892685	Underweight(<=18kg/sqm	No	Yes	No	Yes	25	0	191	119	35	37	183	Mild		Diseased
Female	79	>60	lpa<=50	>50	16.44736862	Underweight(<=18kg/sqm	No	Yes	No	No	16	0	154	98	41	15	76	nil		Diseased
Female	64	>60	lpa<=50	>50	16.43655586	Underweight(<=18kg/sqm	Type II	Yes	No	No	13	1	247	175	50	22	112	NIL		Diseased
Males	83	>60	lpa<=50	>50	16.42364883	Underweight(<=18kg/sqm	No	Yes	No	No	46	1	202	146	41	15	77	NIL		Diseased
Female	59	46-60	lpa<=50	>50	15.97881699	Underweight(<=18kg/sqm	No	Yes	No	No	10	1	292	254	60	17	88	nil		Diseased
Female	48	46-60	lpa>50	<=50	15.86986732	Underweight(<=18kg/sqm	No	Yes	No	No	58	0	147	79	59	9	44	NIL		Diseased
Female	67	>60	lpa<=50	>50	15.82215881	Underweight(<=18kg/sqm	No	Yes	No	No	12	0	196	124	64	8	38	nil		Diseased
Female	81	>60	lpa>50	>50	15.03104973	Underweight(<=18kg/sqm	No	Yes	No	No	173	1	203	156	36	11	56	Mild		Diseased
Female	67	>60	lpa>50	>50	14.58679295	Underweight(<=18kg/sqm	No	Yes	No	No	53	1	266	181	56	46	230	NIL		Diseased
Males	76	>60	lpa<=50	>50	11.27297878	Underweight(<=18kg/sqm	No	No	No	No	27	0	128	63	51	14	68	nil		Diseased
Males	63	>60	lpa>50	>50	24.91076851	Normal(18.1kg/sqm-25kg/sqm))	No	Yes	Yes	No	111	1	232	155	62	15	74	Mild	TVD	Diseased
Males	58	46-60	lpa<=50	>50	24.24242401	Normal(18.1kg/sqm-25kg/sqm))	No	Yes	Yes	No	40	1	256	177	39	40	201	nil	TVD	Diseased
Males	72	>60	lpa<=50	>50	24.22145081	Normal(18.1kg/sqm-25kg/sqm))	No	Yes	Yes	No	8	0	205	126	69	10	50	nil	TVD	Diseased
Males	43	<=45	lpa>50	<=50	23.2434063	Normal(18.1kg/sqm-25kg/sqm))	Type II	Yes	Yes	No	88.90000153	1	131	72	42	54	271		TVD	Diseased
Males	60	46-60	lpa>50	>50	23.03004837	Normal(18.1kg/sqm-25kg/sqm))	No	No	Yes	No	86	1	237	172	40	25	125	nil	TVD	Diseased
Males	67	>60	lpa<=50	>50	22.72440529	Normal(18.1kg/sqm-25kg/sqm))	Type II	Yes	Yes	No	31	0	164	123	45	20	102	Moderate	TVD	Diseased
Males	62	>60	lpa<=50	>50	22.58270836	Normal(18.1kg/sqm-25kg/sqm))	Type II	Yes	Yes	No	21	0	176	129	41	22	108	NIL	TVD	Diseased
Males	81	>60	lpa<=50	>50	21.875	Normal(18.1kg/sqm-25kg/sqm))	No	No	Yes	No	19.29999924	0	160	107	37	14	88	nil	TVD	Diseased
Males	63	>60	lpa<=50	>50	21.77843666	Normal(18.1kg/sqm-25kg/sqm))	Type II	No	Yes	No	27	1	179		11		577	Severe	TVD	Diseased
Males	49	46-60	lpa>50	<=50	21.70792198	Normal(18.1kg/sqm-25kg/sqm))	No	No	Yes	No	109.0999985	0	177	124	47	13	68	Mild	TVD	Diseased
Males	66	>60	lpa>50	>50	21.40308952	Normal(18.1kg/sqm-25kg/sqm))	Type II	No	Yes	No	57	1	190	137	41	12	60	Moderate	TVD	Diseased
Males	61	>60	lpa<=50	>50	21.21831703	Normal(18.1kg/sqm-25kg/sqm))	No	No	Yes	Yes	43.79999924	0	122	56	53	10	46	nil	TVD	Diseased
Males	59	46-60	lpa<=50	>50	21.09375	Normal(18.1kg/sqm-25kg/sqm))	Type II	Yes	Yes	No	12	1	221	145	48	28	142	NIL	TVD	Diseased
Males	51	46-60	lpa<=50	>50	20.86111832	Normal(18.1kg/sqm-25kg/sqm))	No	No	Yes	No	16	0	152	80	57	15	76	Severe	TVD	Diseased
Males	59	46-60	lpa<=50	>50	20.6790123	Normal(18.1kg/sqm-25kg/sqm))	No	Yes	Yes	No	36	1	196	138	30	28	142	Mild	TVD	Diseased
Males	43	<=45	lpa<=50	<=50	19.19530296	Normal(18.1kg/sqm-25kg/sqm))	No	No	Yes	No	32	1	269	188	44	37	184	Moderate	TVD	Diseased
Males	65	>60	lpa<=50	>50	18.42403603	Normal(18.1kg/sqm-25kg/sqm))	No	No	Yes	No	48	1	219	145	54	22	109	Mild	TVD	Diseased
Female	64	>60	lpa>50	>50	24.88888741	Normal(18.1kg/sqm-25kg/sqm))	Type II	Yes	No	No	109.6999969	0	99	53	35	11	53	NIL	TVD	Diseased
Males	68	>60	lpa<=50	>50	24.609375	Normal(18.1kg/sqm-25kg/sqm))	Type II	Yes	No	No	10	0	128	69	46	13	66	Moderate	TVD	Diseased
Males	68	>60	lpa>50	>50	24.53896523	Normal(18.1kg/sqm-25kg/sqm))	No	No	No	No	61.29999924	1	200	138	32	30	180	nil	TVD	Diseased
Males	66	>60	lpa<=50	>50	24.50894356	Normal(18.1kg/sqm-25kg/sqm))	No	Yes	No	Yes	16	1	158	67	33	58	290	nil	TVD	Diseased
Males	59	46-60	lpa<=50	>50	23.79536057	Normal(18.1kg/sqm-25kg/sqm))	Type II	Yes	No	Yes	35	1	198	178	62	21	103	nil	TVD	Diseased
Males	51	46-60	lpa>50	>50	23.4375	Normal(18.1kg/sqm-25kg/sqm))	Type II	Yes	No	No	80	1	254	164	66	24	120	NIL	TVD	Diseased
Males	61	>60	lpa>50	>50	23.33546829	Normal(18.1kg/sqm-25kg/sqm))	No	No	No	No	61.29999924	1	117	76	31	29	146	Severe	TVD	Diseased
Males	53	46-60	lpa>50	>50	22.34778214	Normal(18.1kg/sqm-25kg/sqm))	Type II	Yes	No	No	119	1	259	208	39	12	59	Mild	TVD	Diseased
Males	49	46-60	lpa>50	<=50	22.27530861	Normal(18.1kg/sqm-25kg/sqm))	Type II	No	No	Yes	61	1	192	160	31	33	167	NIL	TVD	Diseased
Female	67	>60	lpa>50	>50	21.90758133	Normal(18.1kg/sqm-25kg/sqm))	Type II	Yes	No	No	65	1	198	157	46	15	75	Moderate	TVD	Diseased
Males	49	46-60	lpa<=50	<=50	21.71806526	Normal(18.1kg/sqm-25kg/sqm))	No	No	No	No	36.5	0	189	106	49	34	170	nil	TVD	Diseased
Males	56	46-60	lpa<=50	>50	21.64412308	Normal(18.1kg/sqm-25kg/sqm))	No	No	No	No	33.5	0	147	77	47	27	135	nil	TVD	Diseased
Female	64	>60	lpa<=50	>50	21.62064743	Normal(18.1kg/sqm-25kg/sqm))	No	No	No	No	31	1	192	202	49	11	56	nil	TVD	Diseased
Female	60	46-60	lpa>50	>50	20.8299942	Normal(18.1kg/sqm-25kg/sqm))	Type II	Yes	No	No	80	1	202	132	34	36	180	nil	TVD	Diseased
Female	56	46-60	lpa>50	>50	20.82465553	Normal(18.1kg/sqm-25kg/sqm))	Type II	Yes	No	No	80	1	221	230	43	38	190	nil	TVD	Diseased
Female	66	>60	lpa<=50	>50	20.40816307	Normal(18.1kg/sqm-25kg/sqm))	Type II	Yes	No	No	29	1	282	226	45	24	120	Mild	TVD	Diseased
Males	51	46-60	lpa<=50	>50	20.28479767	Normal(18.1kg/sqm-25kg/sqm))	No	Yes	No	No	32	1	269	292	45	14	69	Mild	TVD	Diseased
Males	72	>60	lpa>50	>50	20.24489784	Normal(18.1kg/sqm-25kg/sqm))	No	Yes	No	No	63	1	193	144	37	12	61	nil	TVD	Diseased
Males	69	>60	lpa<=50	>50	19.72386742	Normal(18.1kg/sqm-25kg/sqm))	No	No	No	No	38	1	194	131	46	17	85	Moderate	TVD	Diseased
Males	47	46-60	lpa>50	<=50	18.93877602	Normal(18.1kg/sqm-25kg/sqm))	Type II	Yes	No	Yes	58	1	237	146	56	35	174	nil	TVD	Diseased
Males	57	46-60	lpa<=50	>50	18.21832275	Normal(18.1kg/sqm-25kg/sqm))	Type II	No	No	No	14	0	190	128	38	24	119	Mild	TVD	Diseased
Males	41	<=45	lpa>50	<=50	23.12467003	Normal(18.1kg/sqm-25kg/sqm))	No	Yes	No	No	55	1	219	103	44	72	362	Moderate	SVD RCA	Diseased
Males	74	>60	lpa<=50	>50	24.44180298	Normal(18.1kg/sqm-25kg/sqm))	No	Yes	Yes	No	39	0	213	129	51	33	163	NIL	SVD	Diseased
Males	47	46-60	lpa>50	<=50	23.58833122	Normal(18.1kg/sqm-25kg/sqm))	No	No	Yes	Yes	75.69999695	1	186	115	51	41	208	nil	SVD	Diseased
Males	53	46-60	lpa<=50	>50	23.42355728	Normal(18.1kg/sqm-25kg/sqm))	Type II	No	Yes	No	23.79999924	1	141	106	27	26	131	Mild	SVD	Diseased
Males	48	46-60	lpa<=50	<=50	22.58955193	Normal(18.1kg/sqm-25kg/sqm))	No	Yes	Yes	No	31	0	181	106	38	37	186	NIL	SVD	Diseased
Males	45	<=45	lpa>50	<=50	22.53086662	Normal(18.1kg/sqm-25kg/sqm))	No	No	Yes	Yes	101.8000031	1	180	101	38	40	300	nil	SVD	Diseased
Males	69	>60	lpa<=50	>50	22.30814934	Normal(18.1kg/sqm-25kg/sqm))	No	No	Yes	No	47.59999847	1	235	165	34	36	180	nil	SVD	Diseased
Males	52	46-60	lpa>50	>50	21.79930687	Normal(18.1kg/sqm-25kg/sqm))	No	No	Yes	No	85.80000305	0	205	129	54	15	75	nil	SVD	Diseased
Males	48	46-60	lpa<=50	<=50	21.75546837	Normal(18.1kg/sqm-25kg/sqm))	No	No	Yes	No	4.900000095	0	147	69	42	36	180	nil	SVD	Diseased
Males	48	46-60	lpa<=50	<=50	21.29529381	Normal(18.1kg/sqm-25kg/sqm))	No	No	Yes	Yes	48.90000153	0	163	89	57	28	143	Moderate	SVD	Diseased
Males	62	>60	lpa<=50	>50	20.54988861	Normal(18.1kg/sqm-25kg/sqm))	Type II	Yes	Yes	Yes	13	0	191	112	42	37	186	nil	SVD	Diseased
Males	66	>60	lpa<=50	>50	20.0796032	Normal(18.1kg/sqm-25kg/sqm))	Type II	Yes	Yes	No	15.10000038	0	155	61	67	26	133	nil	SVD	Diseased
Males	56	46-60	lpa>50	>50	20.07733536	Normal(18.1kg/sqm-25kg/sqm))	No	No	Yes	Yes	107.6999969	0	181	107	46	28	140	normal	SVD	Diseased
Males	27	<=45	lpa<=50	<=50	18.68511963	Normal(18.1kg/sqm-25kg/sqm))	No	No	Yes	No	7	1	217	158	43	16	79	Moderate	SVD	Diseased
Males	45	<=45	lpa<=50	<=50	24.80158806	Normal(18.1kg/sqm-25kg/sqm))	No	No	No	No	50	0	215	119	60	36	180	nil	SVD	Diseased
Males	42	<=45	lpa<=50	<=50	24.38652611	Normal(18.1kg/sqm-25kg/sqm))	Type II	No	No	No	28	0	165	103	44	18	88	Mild	SVD	Diseased
Males	55	46-60	lpa<=50	>50	24.22145081	Normal(18.1kg/sqm-25kg/sqm))	No	No	No	No	26.70000076	0	145	72	44	28	140	nil	SVD	Diseased
Males	61	>60	lpa>50	>50	23.83300591	Normal(18.1kg/sqm-25kg/sqm))	No	Yes	No	No	104	1	229	156	36	33	167	nil	SVD	Diseased
Males	48	46-60	lpa<=50	<=50	23.79536057	Normal(18.1kg/sqm-25kg/sqm))	No	No	No	No	29.20000076	0	180	118	40	22	110	NIL	SVD	Diseased
Males	55	46-60	lpa<=50	>50	23.49523735	Normal(18.1kg/sqm-25kg/sqm))	No	No	No	No	15.30000019	1	132	74	34	24	118	nil	SVD	Diseased
Males	63	>60	lpa<=50	>50	23.22543335	Normal(18.1kg/sqm-25kg/sqm))	No	No	No	No	33.90000153	0	137	85	48	14	72	nil	SVD	Diseased
Males	51	46-60	lpa<=50	>50	22.54657555	Normal(18.1kg/sqm-25kg/sqm))	No	No	No	No	11.80000019	1	163	102	33	23	114		SVD	Diseased
Males	45	<=45	lpa>50	<=50	22.0385685	Normal(18.1kg/sqm-25kg/sqm))	Type II	Yes	No	Yes	95	0	169	104	41	24	120	nil	SVD	Diseased
Males	54	46-60	lpa<=50	>50	21.96712112	Normal(18.1kg/sqm-25kg/sqm))	Type II	Yes	No	Yes	21	1	281	188	50	43	215	nil	SVD	Diseased
Males	51	46-60	lpa>50	>50	21.87871361	Normal(18.1kg/sqm-25kg/sqm))	No	No	No	No	96.09999847	1	326	235	64	17	86	NIL	SVD	Diseased
Males	53	46-60	lpa>50	>50	21.87755013	Normal(18.1kg/sqm-25kg/sqm))	No	No	No	No	67	1	107	70	17	26	132	NIL	SVD	Diseased
Female	38	<=45	lpa<=50	<=50	21.75546837	Normal(18.1kg/sqm-25kg/sqm))	No	No	No	No	25	1	244	179	56	9	43	nil	SVD	Diseased
Males	59	46-60	lpa<=50	>50	21.53490829	Normal(18.1kg/sqm-25kg/sqm))	No	No	No	No	14.19999981	1	204	135	46	13	67	nil	SVD	Diseased
Males	51	46-60	lpa<=50	>50	21.09375	Normal(18.1kg/sqm-25kg/sqm))	Type II	No	No	No	23.5	1	300	193	55	52	258	nil	SVD	Diseased
Males	60	46-60	lpa>50	>50	20.90419579	Normal(18.1kg/sqm-25kg/sqm))	No	Yes	No	No	131.1000061	0	138	85	35	26	130	nil	SVD	Diseased
Males	52	46-60	lpa<=50	>50	20.76124382	Normal(18.1kg/sqm-25kg/sqm))	No	No	No	No	26.5	0	177	124	37	19	98		SVD	Diseased
Males	43	<=45	lpa<=50	<=50	20.41522408	Normal(18.1kg/sqm-25kg/sqm))	No	No	No	No	26.10000038	1	195	166	49	23	119		SVD	Diseased
Males	74	>60	lpa<=50	>50	20.1732502	Normal(18.1kg/sqm-25kg/sqm))	No	Yes	No	Yes	28	1	218	146	58	30	152	Severe	SVD	Diseased
Males	58	46-60	lpa<=50	>50	20.0474453	Normal(18.1kg/sqm-25kg/sqm))	No	Yes	No	No	47.70000076	0	120	76	35	15	75	Moderate	SVD	Diseased
Males	61	>60	lpa<=50	>50	19.91836739	Normal(18.1kg/sqm-25kg/sqm))	No	No	No	No	38.70000076	0	144					NIL	SVD	Diseased
Males	57	46-60	lpa<=50	>50	19.83516312	Normal(18.1kg/sqm-25kg/sqm))	Type II	Yes	No	No	15	0	195	126	58	11	57	Moderate	SVD	Diseased
Males	56	46-60	lpa>50	>50	19.83471107	Normal(18.1kg/sqm-25kg/sqm))	Type II	No	No	No	77.80000305	1	214	157	53	14	73	nil	SVD	Diseased
Female	43	<=45	lpa<=50	<=50	19.73597717	Normal(18.1kg/sqm-25kg/sqm))	Type II	Yes	No	No	43	1	236	151	61	24	119	nil	SVD	Diseased
Males	52	46-60	lpa<=50	>50	18.17867088	Normal(18.1kg/sqm-25kg/sqm))	Type II	Yes	No	No	29	0	163	79	46	38	190	NIL	SVD	Diseased
Males	47	46-60	lpa<=50	<=50	18.06972885	Normal(18.1kg/sqm-25kg/sqm))	No	No	No	No	47	0	178	98			112	Mild	SVD	Diseased
Female	47	46-60	lpa<=50	<=50	22.265625	Normal(18.1kg/sqm-25kg/sqm))	No	Yes	No	No	9	1	247	179	40	49	246	NIL	NORMAL	Diseased
Males	56	46-60	lpa>50	>50	23.828125	Normal(18.1kg/sqm-25kg/sqm))	No	Yes	No	No	99	0	166	108	41	17	87	NIL	normal	Diseased
Males	32	<=45	lpa<=50	<=50	21.97133446	Normal(18.1kg/sqm-25kg/sqm))	No	No	No	No	37	0	137	77	36	24	122	nil	normal	No Disease
Males	44	<=45	lpa<=50	<=50	21.91358185	Normal(18.1kg/sqm-25kg/sqm))	No	Yes	No	No	39	0	134	91	38	5	23	nil	normal	Diseased
Males	63	>60	lpa>50	>50	23.73866463	Normal(18.1kg/sqm-25kg/sqm))	Type II	Yes	Yes	No	58	1	308	232	52	24	122	NIL	minor LAD	Diseased
Males	27	<=45	lpa>50	<=50	21.70512962	Normal(18.1kg/sqm-25kg/sqm))	No	Yes	No	No	97	1	177	74	34	69	344	Mild	minor CAD	Diseased
Female	66	>60	lpa<=50	>50	21.484375	Normal(18.1kg/sqm-25kg/sqm))	No	Yes	No	No	36	1	225	181	40	20	98	nil	minor CAD	Diseased
Males	60	46-60	lpa>50	>50	18.73278236	Normal(18.1kg/sqm-25kg/sqm))	Type II	No	Yes	Yes	71.80000305	1	189	132	48	13	69	nil	minor	Diseased
Female	67	>60	lpa>50	>50	23.73323631	Normal(18.1kg/sqm-25kg/sqm))	Type II	Yes	No	No	101.9000015	0	189	114	46	29	145	nil	minor	Diseased
Males	35	<=45	lpa<=50	<=50	24.77209663	Normal(18.1kg/sqm-25kg/sqm))	Type II	No	Yes	Yes	8.399999619	1	275	209	45	38	194	nil	DVD	Diseased
Males	60	46-60	lpa<=50	>50	24.72518349	Normal(18.1kg/sqm-25kg/sqm))	No	No	Yes	Yes	11	0	125	38	57	24	120	Moderate	DVD	Diseased
Males	57	46-60	lpa>50	>50	23.12467003	Normal(18.1kg/sqm-25kg/sqm))	No	Yes	Yes	No	57	0	187	110	37	40	198	Mild	DVD	Diseased
Males	52	46-60	lpa<=50	>50	23.12062263	Normal(18.1kg/sqm-25kg/sqm))	No	No	Yes	Yes	47	1	198	136	34	28	142	nil	DVD	Diseased
Males	45	<=45	lpa>50	<=50	23.10843277	Normal(18.1kg/sqm-25kg/sqm))	No	Yes	Yes	No	59.09999847	1	140	97	29	14	86	NIL	DVD	Diseased
Males	48	46-60	lpa<=50	<=50	22.05805016	Normal(18.1kg/sqm-25kg/sqm))	No	No	Yes	No	22	1	209	161	28	20	100	nil	DVD	Diseased
Males	52	46-60	lpa>50	>50	21.75546837	Normal(18.1kg/sqm-25kg/sqm))	Type II	No	Yes	No	71.59999847	1	145	84	31	49	243	Mild	DVD	Diseased
Males	63	>60	lpa<=50	>50	21.20845032	Normal(18.1kg/sqm-25kg/sqm))	Type II	Yes	Yes	Yes	17	1	273	232	34	21	106	None	DVD	Diseased
Males	61	>60	lpa<=50	>50	20.56933022	Normal(18.1kg/sqm-25kg/sqm))	No	No	Yes	No	26.39999962	0	140	99	39	12	60	Mild	DVD	Diseased
Males	61	>60	lpa>50	>50	19.59645844	Normal(18.1kg/sqm-25kg/sqm))	No	No	Yes	Yes	72							Mild	DVD	Diseased
Males	45	<=45	lpa>50	<=50	24.85907173	Normal(18.1kg/sqm-25kg/sqm))	Type II	Yes	No	No	112	0	160	109	35	16	80	Mild	DVD	Diseased
Males	46	46-60	lpa>50	<=50	24.609375	Normal(18.1kg/sqm-25kg/sqm))	No	No	No	No	147	1	102	61	28	25	124	NIL	DVD	Diseased
Males	45	<=45	lpa>50	<=50	23.80868912	Normal(18.1kg/sqm-25kg/sqm))	No	No	No	No	113.6999969	1	170	128	32	31	157	Mild	DVD	Diseased
Males	68	>60	lpa<=50	>50	23.52941132	Normal(18.1kg/sqm-25kg/sqm))	Type II	No	No	No	45	1	210	123	38	49	246	nil	DVD	Diseased
Males	59	46-60	lpa<=50	>50	22.58955193	Normal(18.1kg/sqm-25kg/sqm))	No	No	No	No	37	1	246	187	51	8	41	Mild	DVD	Diseased
Males	45	<=45	lpa<=50	<=50	22.40817642	Normal(18.1kg/sqm-25kg/sqm))	No	No	No	No	10.39999962	0	134	81	37	17	87	nil	DVD	Diseased
Males	61	>60	lpa<=50	>50	21.77777863	Normal(18.1kg/sqm-25kg/sqm))	Type II	No	No	No	11.30000019	0	136	78	43	15	79	nil	DVD	Diseased
Males	72	>60	lpa>50	>50	21.71924973	Normal(18.1kg/sqm-25kg/sqm))	Type II	Yes	No	No	94	1	201	140	35	26	130	NIL	DVD	Diseased
Males	46	46-60	lpa>50	<=50	21.36687088	Normal(18.1kg/sqm-25kg/sqm))	No	No	No	No	63.70000076	1	142	96	30	16	79	Mild	DVD	Diseased
Female	66	>60	lpa>50	>50	20.23950195	Normal(18.1kg/sqm-25kg/sqm))	No	No	No	No	58.5	0	180	123	40	17	85	Moderate	DVD	Diseased
Males	50	46-60	lpa>50	<=50	18.42403603	Normal(18.1kg/sqm-25kg/sqm))	Type II	No	No	No	109.1999969	1	181	133	37	20	102	Mild	DVD	Diseased
Males	75	>60	lpa<=50	>50	18.2898941	Normal(18.1kg/sqm-25kg/sqm))	Type II	Yes	No	Yes	6	1	203	94	61	48	238	Moderate	DVD	Diseased
Males	47	46-60	lpa<=50	<=50	24.9787426	Normal(18.1kg/sqm-25kg/sqm))	No	No	Yes	No	23	1	219	140	30	49	247			No Disease
Males	52	46-60	lpa<=50	>50	24.97398758	Normal(18.1kg/sqm-25kg/sqm))	No	No	Yes	Yes	29	0	176	110	39	27	136	NIL		Diseased
Males	52	46-60	lpa>50	>50	24.91076851	Normal(18.1kg/sqm-25kg/sqm))	Type II	Yes	Yes	No	54	1	285	218	52	15	73	Mild		Diseased
Males	75	>60	lpa<=50	>50	24.91076851	Normal(18.1kg/sqm-25kg/sqm))	No	Yes	Yes	No	32	1	125	74	34	17	85			Diseased
Males	46	46-60	lpa<=50	<=50	24.80158806	Normal(18.1kg/sqm-25kg/sqm))	No	Yes	Yes	Yes	16	1	167		45		450	nil		Diseased
Males	43	<=45	lpa<=50	<=50	24.75546265	Normal(18.1kg/sqm-25kg/sqm))	No	No	Yes	Yes	30	0	193	128	41	24	121			No Disease
Males	71	>60	lpa>50	>50	24.74094009	Normal(18.1kg/sqm-25kg/sqm))	Type II	Yes	Yes	Yes	57	1	206	138	31	37	183	nil		Diseased
Males	33	<=45	lpa<=50	<=50	24.65591049	Normal(18.1kg/sqm-25kg/sqm))	No	Yes	Yes	No	26	0	166	97	41	28	138	nil		No Disease
Males	55	46-60	lpa>50	>50	24.46460152	Normal(18.1kg/sqm-25kg/sqm))	No	Yes	Yes	Yes	56	1	203	136	47	20	102	nil		Diseased
Males	66	>60	lpa>50	>50	24.38652611	Normal(18.1kg/sqm-25kg/sqm))	Type II	Yes	Yes	No	60	0	197	111	66	20	100	NIL		Diseased
Males	39	<=45	lpa<=50	<=50	24.31412506	Normal(18.1kg/sqm-25kg/sqm))	No	Yes	Yes	Yes	37	1	159	64	37	58	288	nil		Diseased
Males	67	>60	lpa<=50	>50	24.31412506	Normal(18.1kg/sqm-25kg/sqm))	Type II	Yes	Yes	No	25	1	216	145	50	21	106	nil		Diseased
Males	60	46-60	lpa<=50	>50	24.22145081	Normal(18.1kg/sqm-25kg/sqm))	Type II	No	Yes	No	40	1	224	149	42	33	166	nil		Diseased
Males	74	>60	lpa<=50	>50	24.08822441	Normal(18.1kg/sqm-25kg/sqm))	Type II	Yes	Yes	Yes	10	0	182	104	51	27	133	NIL		Diseased
Males	66	>60	lpa>50	>50	24.03460884	Normal(18.1kg/sqm-25kg/sqm))	No	Yes	Yes	Yes	61	1	201	121	35	45	225	nil		No Disease
Males	71	>60	lpa<=50	>50	23.93898964	Normal(18.1kg/sqm-25kg/sqm))	Type II	Yes	Yes	Yes	48	1	212	118	46	48	238	nil		Diseased
Males	60	46-60	lpa<=50	>50	23.93898964	Normal(18.1kg/sqm-25kg/sqm))	Type II	Yes	Yes	No	25	1	306	229	45	32	158	nil		Diseased
Males	44	<=45	lpa<=50	<=50	23.88946342	Normal(18.1kg/sqm-25kg/sqm))	Type II	Yes	Yes	Yes	20	1	258	163	43	52	259	Mild		Diseased
Males	60	46-60	lpa<=50	>50	23.87543106	Normal(18.1kg/sqm-25kg/sqm))	No	Yes	Yes	No	16	0	185	111	45	29	145	Mild		Diseased
Males	68	>60	lpa<=50	>50	23.828125	Normal(18.1kg/sqm-25kg/sqm))	Type II	Yes	Yes	No	38	1	254	162	35	57	284			Diseased
Males	49	46-60	lpa<=50	<=50	23.79536057	Normal(18.1kg/sqm-25kg/sqm))	No	Yes	Yes	No	11	1	138	95	30	20	101	nil		No Disease
Males	54	46-60	lpa>50	>50	23.7118454	Normal(18.1kg/sqm-25kg/sqm))	No	No	Yes	Yes	56	1	225	135	36	61	305	nil		Diseased
Males	56	46-60	lpa>50	>50	23.66143799	Normal(18.1kg/sqm-25kg/sqm))	No	No	Yes	Yes	56	1	231	153	34	44	218	nil		Diseased
Males	54	46-60	lpa>50	>50	23.59700203	Normal(18.1kg/sqm-25kg/sqm))	No	Yes	Yes	Yes	84	1	304	186	64	54	269	NIL		Diseased
Males	56	46-60	lpa<=50	>50	23.51020432	Normal(18.1kg/sqm-25kg/sqm))	No	Yes	Yes	No	5	1	207	130	40	37	187			No Disease
Males	49	46-60	lpa>50	<=50	23.50780678	Normal(18.1kg/sqm-25kg/sqm))	No	No	Yes	Yes	53	0	177	127	38	26	132	nil		No Disease
Males	57	46-60	lpa<=50	>50	23.50780678	Normal(18.1kg/sqm-25kg/sqm))	Type II	No	Yes	Yes	10	1	221	114	54	53	265	nil		Diseased
Males	64	>60	lpa<=50	>50	23.33546829	Normal(18.1kg/sqm-25kg/sqm))	Type II	Yes	Yes	No	30	1	222	158	41	30	149	None		Diseased
Males	54	46-60	lpa<=50	>50	23.22543335	Normal(18.1kg/sqm-25kg/sqm))	Type II	No	Yes	No	29.89999962	0	135	73	41	18	88	NIL		No Disease
Males	61	>60	lpa<=50	>50	23.19109535	Normal(18.1kg/sqm-25kg/sqm))	No	Yes	Yes	Yes	45	1	134	93	27	14	69	Severe		No Disease
Males	63	>60	lpa<=50	>50	23.14049721	Normal(18.1kg/sqm-25kg/sqm))	No	Yes	Yes	No	41	0	143	91	35	17	83	nil		Diseased
Males	53	46-60	lpa>50	>50	23.03004837	Normal(18.1kg/sqm-25kg/sqm))	No	Yes	Yes	Yes	59	1	242	119	52	71	356			Diseased
Males	57	46-60	lpa<=50	>50	23.03004837	Normal(18.1kg/sqm-25kg/sqm))	No	No	Yes	Yes	29	1	188	149	48	12	63	Mild		Diseased
Males	70	>60	lpa<=50	>50	23.01117897	Normal(18.1kg/sqm-25kg/sqm))	No	Yes	Yes	Yes	33	0	179	129	37	13	63	nil		Diseased
Males	73	>60	lpa<=50	>50	22.9481163	Normal(18.1kg/sqm-25kg/sqm))	No	No	Yes	No	45	1	156	138	41	8	41	nil		Diseased
Males	68	>60	lpa>50	>50	22.93975067	Normal(18.1kg/sqm-25kg/sqm))	No	No	Yes	No	71	1	211	152	41	18	92	Mild		Diseased
Males	57	46-60	lpa<=50	>50	22.88888741	Normal(18.1kg/sqm-25kg/sqm))	No	Yes	Yes	Yes	5	1	265	178	52	35	174	NIL		Diseased
Males	43	<=45	lpa>50	<=50	22.86253548	Normal(18.1kg/sqm-25kg/sqm))	No	No	Yes	No	75	1	198	136	51	11	55	nil		Diseased
Males	48	46-60	lpa>50	<=50	22.83736801	Normal(18.1kg/sqm-25kg/sqm))	No	No	Yes	Yes	56	1	278	205	54	19	96	Mild		Diseased
Males	56	46-60	lpa<=50	>50	22.83287621	Normal(18.1kg/sqm-25kg/sqm))	Type II	Yes	Yes	No	35	1	285		49		418	Mild		Diseased
Males	59	46-60	lpa>50	>50	22.7583046	Normal(18.1kg/sqm-25kg/sqm))	Type II	Yes	Yes	Yes	54	1	209	187	42	28	140	Mild		Diseased
Males	68	>60	lpa<=50	>50	22.71897316	Normal(18.1kg/sqm-25kg/sqm))	No	No	Yes	No	13	1	268	223	28	17	87	Moderate		Diseased
Males	49	46-60	lpa>50	<=50	22.67573738	Normal(18.1kg/sqm-25kg/sqm))	No	No	Yes	No	62	1	188	111	28	49	247			No Disease
Males	48	46-60	lpa<=50	<=50	22.65625	Normal(18.1kg/sqm-25kg/sqm))	No	Yes	Yes	Yes	36	0	163	84	49	30	151	nil		Diseased
Males	58	46-60	lpa<=50	>50	22.58270836	Normal(18.1kg/sqm-25kg/sqm))	No	No	Yes	No	35	1	217	144	45	28	141	NIL		Diseased
Males	59	46-60	lpa<=50	>50	22.49134827	Normal(18.1kg/sqm-25kg/sqm))	Type II	Yes	Yes	Yes	31	1	277	186	59	32	162	nil		Diseased
Males	51	46-60	lpa<=50	>50	22.43230057	Normal(18.1kg/sqm-25kg/sqm))	No	Yes	Yes	Yes	22	0	161	96	42	23	116	nil		Diseased
Males	52	46-60	lpa>50	>50	22.38631439	Normal(18.1kg/sqm-25kg/sqm))	No	Yes	Yes	Yes	133	1	227	141	47	39	195			Diseased
Males	50	46-60	lpa>50	<=50	22.34778214	Normal(18.1kg/sqm-25kg/sqm))	No	Yes	Yes	Yes	78	1	176	112	27	37	184	Moderate		Diseased
Males	54	46-60	lpa<=50	>50	22.32143021	Normal(18.1kg/sqm-25kg/sqm))	No	Yes	Yes	Yes	28	1	232	161	33	38	188	NIL		Diseased
Males	66	>60	lpa<=50	>50	22.31327629	Normal(18.1kg/sqm-25kg/sqm))	Type II	Yes	Yes	No	28	1	206	140	40	26	131	NIL		Diseased
Males	45	<=45	lpa<=50	<=50	22.30814934	Normal(18.1kg/sqm-25kg/sqm))	Type II	No	Yes	No	25	1	269	151	40	78	389	Mild		Diseased
Males	77	>60	lpa<=50	>50	22.23098755	Normal(18.1kg/sqm-25kg/sqm))	No	Yes	Yes	No	23	0	179	117	40	22	108	NIL		Diseased
Males	59	46-60	lpa<=50	>50	22.22906113	Normal(18.1kg/sqm-25kg/sqm))	No	Yes	Yes	No	39	1	189	134	38	17	87	NIL		Diseased
Males	69	>60	lpa>50	>50	22.21367836	Normal(18.1kg/sqm-25kg/sqm))	Type II	Yes	Yes	No	82	0	152	116	40	21	107	Moderate		Diseased
Males	49	46-60	lpa>50	<=50	22.14532661	Normal(18.1kg/sqm-25kg/sqm))	Type II	No	Yes	No	61	1	175	193	39	41	203	nil		Diseased
Males	63	>60	lpa<=50	>50	22.10028839	Normal(18.1kg/sqm-25kg/sqm))	No	Yes	Yes	Yes	12	1	166	122	30	54	270	nil		Diseased
Males	38	<=45	lpa<=50	<=50	22.09317017	Normal(18.1kg/sqm-25kg/sqm))	Type II	Yes	Yes	No	12	0	160	89	42	29	145	nil		Diseased
Males	79	>60	lpa<=50	>50	22.0385685	Normal(18.1kg/sqm-25kg/sqm))	No	Yes	Yes	Yes	20	1	203	174	29	23	119	NIL		Diseased
Males	60	46-60	lpa<=50	>50	21.98989105	Normal(18.1kg/sqm-25kg/sqm))	No	Yes	Yes	No	50	1	272	206	41	25	126	Moderate		Diseased
Males	59	46-60	lpa>50	>50	21.96712112	Normal(18.1kg/sqm-25kg/sqm))	No	No	Yes	No	89	1	257	188	36	33	164	nil		Diseased
Males	58	46-60	lpa<=50	>50	21.90758133	Normal(18.1kg/sqm-25kg/sqm))	No	No	Yes	No	31	1	250	183	41	26	131	nil		Diseased
Males	49	46-60	lpa<=50	<=50	21.88707542	Normal(18.1kg/sqm-25kg/sqm))	Type II	No	Yes	Yes	23	0	200	112	62	26	131	nil		No Disease
Males	73	>60	lpa<=50	>50	21.875	Normal(18.1kg/sqm-25kg/sqm))	Type II	Yes	Yes	Yes	32	1	160	112	28	37	183	Moderate		Diseased
Males	50	46-60	lpa<=50	<=50	21.87242317	Normal(18.1kg/sqm-25kg/sqm))	No	No	Yes	No	20	0	172	110	45	17	86	nil		Diseased
Males	62	>60	lpa>50	>50	21.7994442	Normal(18.1kg/sqm-25kg/sqm))	Type II	Yes	Yes	Yes	56	1	221	120	38	63	316	Mild		Diseased
Males	61	>60	lpa<=50	>50	21.79930687	Normal(18.1kg/sqm-25kg/sqm))	Type II	Yes	Yes	No	37	1	256	203	44	13	66	nil		Diseased
Males	53	46-60	lpa<=50	>50	21.77384377	Normal(18.1kg/sqm-25kg/sqm))	No	No	Yes	Yes	31	1	228	170	49	9	43	nil		Diseased
Males	48	46-60	lpa<=50	<=50	21.77384377	Normal(18.1kg/sqm-25kg/sqm))	No	No	Yes	Yes	21	0	179	95	61	23	116			Diseased
Males	73	>60	lpa<=50	>50	21.71924973	Normal(18.1kg/sqm-25kg/sqm))	Type II	Yes	Yes	Yes	34	1	136	73	33	30	149	Mild		Diseased
Males	56	46-60	lpa<=50	>50	21.71924973	Normal(18.1kg/sqm-25kg/sqm))	No	Yes	Yes	Yes	26	1	180	184	30	34	171			Diseased
Males	70	>60	lpa<=50	>50	21.71806526	Normal(18.1kg/sqm-25kg/sqm))	Type II	Yes	Yes	Yes	23	1	190	117	32	41	205	nil		Diseased
Males	56	46-60	lpa<=50	>50	21.71806526	Normal(18.1kg/sqm-25kg/sqm))	No	Yes	Yes	No	19	1	229	139	41	49	247	Mild		Diseased
Males	65	>60	lpa<=50	>50	21.70792198	Normal(18.1kg/sqm-25kg/sqm))	Type II	Yes	Yes	Yes	27	1	156	114	30	12	59	nil		Diseased
Males	70	>60	lpa>50	>50	21.64412308	Normal(18.1kg/sqm-25kg/sqm))	Type II	Yes	Yes	Yes	66	1	272	198	47	27	133	Severe		No Disease
Males	47	46-60	lpa>50	<=50	21.63331413	Normal(18.1kg/sqm-25kg/sqm))	No	Yes	Yes	Yes	77	1	203	147	33	23	115	Moderate		Diseased
Males	68	>60	lpa>50	>50	21.604105	Normal(18.1kg/sqm-25kg/sqm))	No	No	Yes	Yes	79	0	173	99	52	22	112	Moderate		Diseased
Males	54	46-60	lpa<=50	>50	21.604105	Normal(18.1kg/sqm-25kg/sqm))	No	No	Yes	Yes	46	1	348	289	51	8	41	nil		Diseased
Males	44	<=45	lpa>50	<=50	21.55102158	Normal(18.1kg/sqm-25kg/sqm))	No	No	Yes	Yes	131	0	189	121	42	26	132	nil		Diseased
Males	50	46-60	lpa<=50	<=50	21.46915054	Normal(18.1kg/sqm-25kg/sqm))	No	No	Yes	Yes	30	1	196	134	39	23	114	nil		Diseased
Males	45	<=45	lpa>50	<=50	21.35991478	Normal(18.1kg/sqm-25kg/sqm))	No	No	Yes	Yes	73	1	235	179	35	31	157	NIL		Diseased
Males	68	>60	lpa<=50	>50	21.35930824	Normal(18.1kg/sqm-25kg/sqm))	No	No	Yes	No	16	1	128	70	30	28	139	NIL		Diseased
Males	78	>60	lpa>50	>50	21.33821106	Normal(18.1kg/sqm-25kg/sqm))	No	Yes	Yes	Yes	86	0	204	121	68	15	73	nil		Diseased
Males	76	>60	lpa<=50	>50	21.33333397	Normal(18.1kg/sqm-25kg/sqm))	No	Yes	Yes	No	32	0	202	128	45	29	144	Mild		Diseased
Males	82	>60	lpa>50	>50	21.25850487	Normal(18.1kg/sqm-25kg/sqm))	No	Yes	Yes	Yes	55	1	142	177	37	23	115			Diseased
Males	51	46-60	lpa<=50	>50	21.25850487	Normal(18.1kg/sqm-25kg/sqm))	Type II	No	Yes	Yes	38	1	249	171	37	41	205	NIL		Diseased
Males	62	>60	lpa<=50	>50	21.25850487	Normal(18.1kg/sqm-25kg/sqm))	No	No	Yes	Yes	38	1	223	156	45	22	110	Moderate		Diseased
Males	71	>60	lpa<=50	>50	21.20845032	Normal(18.1kg/sqm-25kg/sqm))	No	No	Yes	No	49	1	201	145	47	9	45	nil		Diseased
Males	65	>60	lpa>50	>50	21.15529442	Normal(18.1kg/sqm-25kg/sqm))	No	Yes	Yes	No	51	1	236	150	91	45	225	nil		Diseased
Males	48	46-60	lpa<=50	<=50	21.09375	Normal(18.1kg/sqm-25kg/sqm))	No	No	Yes	No	30	1	161	117	29	15	77	NIL		No Disease
Males	52	46-60	lpa<=50	>50	21.07719421	Normal(18.1kg/sqm-25kg/sqm))	No	No	Yes	No	45	1	269	210	35	24	121	Mild		Diseased
Males	69	>60	lpa<=50	>50	21.00766563	Normal(18.1kg/sqm-25kg/sqm))	No	No	Yes	No	39	0	157	93	46	18	90	Mild		Diseased
Males	42	<=45	lpa>50	<=50	20.98765564	Normal(18.1kg/sqm-25kg/sqm))	Type II	Yes	Yes	No	127	1	144	96	34	14	72	NIL		Diseased
Males	72	>60	lpa<=50	>50	20.93663979	Normal(18.1kg/sqm-25kg/sqm))	No	Yes	Yes	No	44	1	227	216	36	12	58	Mild		Diseased
Males	60	46-60	lpa<=50	>50	20.93212128	Normal(18.1kg/sqm-25kg/sqm))	No	Yes	Yes	No	40	1	215	134	26	55	273	NIL		Diseased
Males	74	>60	lpa<=50	>50	20.93212128	Normal(18.1kg/sqm-25kg/sqm))	No	No	Yes	Yes	10	0	215	129	47	39	195	Mild		Diseased
Males	60	46-60	lpa>50	>50	20.8299942	Normal(18.1kg/sqm-25kg/sqm))	No	No	Yes	Yes	51	0	165	112	38	15	75	NIL		Diseased
Males	67	>60	lpa>50	>50	20.82094193	Normal(18.1kg/sqm-25kg/sqm))	No	Yes	Yes	Yes	59	1	198	117	37	44	222	nil		Diseased
Males	44	<=45	lpa>50	<=50	20.80856133	Normal(18.1kg/sqm-25kg/sqm))	No	No	Yes	Yes	55	1	216	164	40	12	58	nil		Diseased
Males	36	<=45	lpa<=50	<=50	20.76124382	Normal(18.1kg/sqm-25kg/sqm))	No	No	Yes	Yes	27	0	178	109	37	32	161	nil		Diseased
Males	42	<=45	lpa<=50	<=50	20.76124382	Normal(18.1kg/sqm-25kg/sqm))	No	No	Yes	No	12	1	161	97	31	33	165	NIL		Diseased
Males	49	46-60	lpa<=50	<=50	20.66115761	Normal(18.1kg/sqm-25kg/sqm))	No	Yes	Yes	Yes	14	1	179	132	55	12	60	nil		Diseased
Males	70	>60	lpa<=50	>50	20.65753746	Normal(18.1kg/sqm-25kg/sqm))	No	No	Yes	No	37	0	214	129	47	38	188	NIL		No Disease
Males	62	>60	lpa<=50	>50	20.64177132	Normal(18.1kg/sqm-25kg/sqm))	No	No	Yes	Yes	34	1	237	169	55	13	64	NIL		Diseased
Males	60	46-60	lpa<=50	>50	20.54569626	Normal(18.1kg/sqm-25kg/sqm))	Type II	Yes	Yes	No	18	1	260	175	75	10	52	Moderate		Diseased
Males	58	46-60	lpa>50	>50	20.54419327	Normal(18.1kg/sqm-25kg/sqm))	Type II	Yes	Yes	Yes	57	1	262	188	40	34	170	Severe		No Disease
Males	70	>60	lpa>50	>50	20.51913261	Normal(18.1kg/sqm-25kg/sqm))	No	Yes	Yes	Yes	68	1	216	226	49	22	112	nil		Diseased
Males	38	<=45	lpa<=50	<=50	20.50493431	Normal(18.1kg/sqm-25kg/sqm))	No	No	Yes	Yes	19	1	208	100	34	74	370	nil		Diseased
Males	52	46-60	lpa<=50	>50	20.41522408	Normal(18.1kg/sqm-25kg/sqm))	No	Yes	Yes	Yes	16	0	180	111	46	30	150	nil		Diseased
Males	78	>60	lpa<=50	>50	20.34279823	Normal(18.1kg/sqm-25kg/sqm))	No	No	Yes	Yes	39	1	206	143	57	6	31	nil		Diseased
Males	70	>60	lpa<=50	>50	20.3244381	Normal(18.1kg/sqm-25kg/sqm))	No	Yes	Yes	No	44	1	227	146	56	25	127	nil		Diseased
Males	54	46-60	lpa<=50	>50	20.26935577	Normal(18.1kg/sqm-25kg/sqm))	No	No	Yes	No	23	1	163	90	40	50	251	NIL		Diseased
Males	62	>60	lpa>50	>50	20.20202065	Normal(18.1kg/sqm-25kg/sqm))	Type II	No	Yes	Yes	122	1	242	182	47	13	65	Severe		Diseased
Males	63	>60	lpa<=50	>50	20.20202065	Normal(18.1kg/sqm-25kg/sqm))	No	Yes	Yes	No	27	1	159	111	32	16	78	NIL		Diseased
Males	53	46-60	lpa<=50	>50	20.19557953	Normal(18.1kg/sqm-25kg/sqm))	Type II	No	Yes	Yes	23	0	157	93	43	21	104	nil		Diseased
Males	64	>60	lpa>50	>50	20.17714691	Normal(18.1kg/sqm-25kg/sqm))	No	Yes	Yes	No	90	1	234	178	43	13	66	Moderate		Diseased
Males	55	46-60	lpa>50	>50	20.17263985	Normal(18.1kg/sqm-25kg/sqm))	No	Yes	Yes	No	113	1	135	82	21	32	158	Mild		Diseased
Males	71	>60	lpa>50	>50	20.0796032	Normal(18.1kg/sqm-25kg/sqm))	No	Yes	Yes	No	70	1	201	140	75	11	53	Moderate		Diseased
Males	47	46-60	lpa<=50	<=50	20.0796032	Normal(18.1kg/sqm-25kg/sqm))	No	Yes	Yes	Yes	37	1	217	125	34	58	288	nil		Diseased
Males	47	46-60	lpa<=50	<=50	20	Normal(18.1kg/sqm-25kg/sqm))	Type II	Yes	Yes	No	21	1	207	149	38	20	99	NIL		Diseased
Males	58	46-60	lpa>50	>50	19.95935631	Normal(18.1kg/sqm-25kg/sqm))	No	No	Yes	No	87	1	246	175	49	22	111	Mild		Diseased
Males	76	>60	lpa>50	>50	19.95728302	Normal(18.1kg/sqm-25kg/sqm))	No	Yes	Yes	Yes	94	0	168	118	39	11	55	Mild		No Disease
Males	52	46-60	lpa>50	>50	19.94806099	Normal(18.1kg/sqm-25kg/sqm))	No	No	Yes	No	96	1	180	180	41	25	127	NIL		Diseased
Males	41	<=45	lpa<=50	<=50	19.90997314	Normal(18.1kg/sqm-25kg/sqm))	No	No	Yes	Yes	49	0	129	68	41	20	101	nil		Diseased
Males	76	>60	lpa>50	>50	19.84127235	Normal(18.1kg/sqm-25kg/sqm))	Type II	Yes	Yes	No	66	1	286	207	64	15	74	NIL		Diseased
Males	72	>60	lpa>50	>50	19.70553207	Normal(18.1kg/sqm-25kg/sqm))	Type II	No	Yes	Yes	76	1	222	122	40	60	300	Mild		Diseased
Males	41	<=45	lpa<=50	<=50	19.66230774	Normal(18.1kg/sqm-25kg/sqm))	No	No	Yes	No	38	1	329	256	49	75	374	nil		No Disease
Males	68	>60	lpa>50	>50	19.65056229	Normal(18.1kg/sqm-25kg/sqm))	No	No	Yes	No	87	1	205	141	37	27	137	nil		Diseased
Males	62	>60	lpa<=50	>50	19.65056229	Normal(18.1kg/sqm-25kg/sqm))	No	No	Yes	Yes	48	1	207	183	48	27	133	NIL		Diseased
Males	81	>60	lpa<=50	>50	19.59645844	Normal(18.1kg/sqm-25kg/sqm))	Type II	Yes	Yes	No	32	1	226	177	39	10	52	Severe		Diseased
Female	71	>60	lpa>50	>50	19.57168198	Normal(18.1kg/sqm-25kg/sqm))	Type II	Yes	Yes	No	57	1	206	155	49	16	79			Diseased
Males	81	>60	lpa<=50	>50	19.56295776	Normal(18.1kg/sqm-25kg/sqm))	No	Yes	Yes	No	27	0	188	111	62	15	76	Mild		Diseased
Males	52	46-60	lpa<=50	>50	19.53125	Normal(18.1kg/sqm-25kg/sqm))	No	Yes	Yes	No	13	1	190	154	38	55	277	nil		Diseased
Males	64	>60	lpa>50	>50	19.48738289	Normal(18.1kg/sqm-25kg/sqm))	No	Yes	Yes	No	89	1	196	140	39	17	83	NIL		Diseased
Males	70	>60	lpa>50	>50	19.4674015	Normal(18.1kg/sqm-25kg/sqm))	No	Yes	Yes	No	86	0	161	100	41	20	100	Mild		Diseased
Males	76	>60	lpa<=50	>50	19.4674015	Normal(18.1kg/sqm-25kg/sqm))	No	Yes	Yes	Yes	15	1	222	195	35	36	180	NIL		Diseased
Males	48	46-60	lpa>50	<=50	19.43301392	Normal(18.1kg/sqm-25kg/sqm))	No	No	Yes	Yes	183	1	214	157	39	18	89	mild		Diseased
Males	50	46-60	lpa<=50	<=50	19.43301392	Normal(18.1kg/sqm-25kg/sqm))	No	No	Yes	Yes	28	1	246	196	44	6	30			Diseased
Males	71	>60	lpa>50	>50	19.36247444	Normal(18.1kg/sqm-25kg/sqm))	No	Yes	Yes	Yes	59	0	155	97	49	9	44	Mild		Diseased
Males	63	>60	lpa<=50	>50	19.3337307	Normal(18.1kg/sqm-25kg/sqm))	No	Yes	Yes	No	12	1	239	170	47	22	111	Severe		Diseased
Males	53	46-60	lpa<=50	>50	19.26530647	Normal(18.1kg/sqm-25kg/sqm))	No	No	Yes	Yes	13	1	203	139	39	25	127	nil		Diseased
Males	55	46-60	lpa>50	>50	19.22337723	Normal(18.1kg/sqm-25kg/sqm))	Type II	No	Yes	Yes	58	1	189		26		422	Mild		Diseased
Males	55	46-60	lpa>50	>50	19.15119171	Normal(18.1kg/sqm-25kg/sqm))	No	Yes	Yes	Yes	53	0	171	93	41	37	184	NIL		Diseased
Males	80	>60	lpa<=50	>50	19.14672279	Normal(18.1kg/sqm-25kg/sqm))	No	Yes	Yes	Yes	32	0	107	49	44	14	69	Moderate		Diseased
Males	51	46-60	lpa<=50	>50	19.14672279	Normal(18.1kg/sqm-25kg/sqm))	Type II	Yes	Yes	Yes	28	1	214	117	54	43	216	NIL		Diseased
Males	58	46-60	lpa<=50	>50	19.13265419	Normal(18.1kg/sqm-25kg/sqm))	No	No	Yes	No	28	0	142	91	67	15	75	nil		Diseased
Males	73	>60	lpa<=50	>50	19.13265419	Normal(18.1kg/sqm-25kg/sqm))	No	No	Yes	No	24	1	168	109	33	26	130	Moderate		Diseased
Males	72	>60	lpa>50	>50	19.10009193	Normal(18.1kg/sqm-25kg/sqm))	Type II	No	Yes	No	59	0	125	76	38	11	57	nil		Diseased
Males	71	>60	lpa<=50	>50	19.10009193	Normal(18.1kg/sqm-25kg/sqm))	No	Yes	Yes	Yes	41	1	241	141	65	35	176	Mild		Diseased
Males	67	>60	lpa<=50	>50	18.98658943	Normal(18.1kg/sqm-25kg/sqm))	No	Yes	Yes	No	28	1	262	188	40	34	168	Mild		Diseased
Males	68	>60	lpa<=50	>50	18.92915154	Normal(18.1kg/sqm-25kg/sqm))	Type II	No	Yes	No	43	0	164	94	39	31	157	Mild		Diseased
Males	64	>60	lpa<=50	>50	18.90204048	Normal(18.1kg/sqm-25kg/sqm))	No	No	Yes	Yes	30	1	240	160	66	14	71	Mild		Diseased
Males	60	46-60	lpa<=50	>50	18.82711029	Normal(18.1kg/sqm-25kg/sqm))	No	Yes	Yes	No	12	0	188	117	40	31	154	nil		Diseased
Males	51	46-60	lpa>50	>50	18.81892395	Normal(18.1kg/sqm-25kg/sqm))	No	Yes	Yes	No	70	0	154	88	49	17	85	Mild		Diseased
Males	74	>60	lpa<=50	>50	18.75	Normal(18.1kg/sqm-25kg/sqm))	No	Yes	Yes	No	50	0	132	123	38	19	93	Moderate		Diseased
Males	64	>60	lpa<=50	>50	18.75	Normal(18.1kg/sqm-25kg/sqm))	No	Yes	Yes	Yes	19	1	287	208	56	23	113	NIL		Diseased
Males	61	>60	lpa<=50	>50	18.68511963	Normal(18.1kg/sqm-25kg/sqm))	No	Yes	Yes	Yes	25	1	243	163	64	16	82	Moderate		Diseased
Males	62	>60	lpa>50	>50	18.67093468	Normal(18.1kg/sqm-25kg/sqm))	No	No	Yes	Yes	56	0	166	113	43	10	52	Mild		Diseased
Males	66	>60	lpa>50	>50	18.66666603	Normal(18.1kg/sqm-25kg/sqm))	Type II	Yes	Yes	Yes	76	1	149	105	28	16	79			Diseased
Males	81	>60	lpa<=50	>50	18.66666603	Normal(18.1kg/sqm-25kg/sqm))	Type II	Yes	Yes	No	39	1	186	156	32	17	83	nil		Diseased
Males	56	46-60	lpa<=50	>50	18.5911293	Normal(18.1kg/sqm-25kg/sqm))	No	Yes	Yes	Yes	24	1	222	140	62	20	102			No Disease
Males	54	46-60	lpa>50	>50	18.59012413	Normal(18.1kg/sqm-25kg/sqm))	No	No	Yes	Yes	52	1	209	197	63	20	98	nil		Diseased
Males	70	>60	lpa<=50	>50	18.55287743	Normal(18.1kg/sqm-25kg/sqm))	No	Yes	Yes	Yes	50	0	157	92	45	20	101			Diseased
Males	64	>60	lpa<=50	>50	18.51780319	Normal(18.1kg/sqm-25kg/sqm))	No	No	Yes	Yes	25	0	177	119	36	22	108	nil		Diseased
Males	46	46-60	lpa<=50	<=50	18.50776672	Normal(18.1kg/sqm-25kg/sqm))	Type II	No	Yes	No	27	1	211	141	51	19	96	NIL		Diseased
Males	52	46-60	lpa>50	>50	18.49112511	Normal(18.1kg/sqm-25kg/sqm))	No	No	Yes	Yes	56	0	178	112	47	19	94			Diseased
Males	51	46-60	lpa<=50	>50	18.46722031	Normal(18.1kg/sqm-25kg/sqm))	No	No	Yes	No	23	1	250	159	31	60	302			No Disease
Males	63	>60	lpa<=50	>50	18.3690052	Normal(18.1kg/sqm-25kg/sqm))	Type II	Yes	Yes	Yes	31	1	188	134	55	14	68	NIL		Diseased
Males	79	>60	lpa>50	>50	18.36547279	Normal(18.1kg/sqm-25kg/sqm))	No	Yes	Yes	No	55	0	174	125	41	8	39	NIL		Diseased
Males	61	>60	lpa<=50	>50	18.36547279	Normal(18.1kg/sqm-25kg/sqm))	No	Yes	Yes	Yes	40	1	164	115	31	18	90	nil		Diseased
Males	57	46-60	lpa<=50	>50	18.359375	Normal(18.1kg/sqm-25kg/sqm))	No	No	Yes	Yes	16	0	150	78	53	19	97	nil		Diseased
Males	56	46-60	lpa<=50	>50	18.33909988	Normal(18.1kg/sqm-25kg/sqm))	No	No	Yes	No	27	1	204	147	42	15	74	nil		Diseased
Males	70	>60	lpa>50	>50	18.26150513	Normal(18.1kg/sqm-25kg/sqm))	No	Yes	Yes	Yes	88	0	161	95	57	9	46	NIL		Diseased
Males	78	>60	lpa<=50	>50	18.17867088	Normal(18.1kg/sqm-25kg/sqm))	No	Yes	Yes	No	25	1	278	208	45	25	126	Moderate		Diseased
Males	72	>60	lpa>50	>50	18.14487076	Normal(18.1kg/sqm-25kg/sqm))	Type II	No	Yes	No	87	0	188	116	55	17	83	Moderate		Diseased
Males	36	<=45	lpa>50	<=50	18.13201714	Normal(18.1kg/sqm-25kg/sqm))	No	Yes	Yes	Yes	170	1	174	116	26	32	158	Severe		Diseased
Males	84	>60	lpa>50	>50	18.13201714	Normal(18.1kg/sqm-25kg/sqm))	No	No	Yes	No	60	1	188	134	44	10	51	nil		Diseased
Males	51	46-60	lpa>50	>50	18.06972885	Normal(18.1kg/sqm-25kg/sqm))	No	Yes	Yes	Yes	52	1	167	116	33	18	92	nil		No Disease
Males	59	46-60	lpa<=50	>50	20.3244381	Normal(18.1kg/sqm-25kg/sqm))	No	No	Yes	Yes	10	0	182	112	62	8	42	nil		Diseased
Males	43	<=45	lpa<=50	<=50	19.67516708	Normal(18.1kg/sqm-25kg/sqm))	No	Yes	Yes	No	44	1	233	152	47	34	169			No Disease
Males	79	>60	lpa<=50	>50	23.95122719	Normal(18.1kg/sqm-25kg/sqm))	Type II	Yes	Yes	No	15	0	178	107	45	26	132	NIL		Diseased
Males	75	>60	lpa<=50	>50	23.72528648	Normal(18.1kg/sqm-25kg/sqm))	No	Yes	Yes	Yes	25	1	231	154	54	23	113	Severe		Diseased
Female	79	>60	lpa<=50	>50	22.52150726	Normal(18.1kg/sqm-25kg/sqm))	No	No	Yes	No	43	1	279	212	58	9	45	nil		Diseased
Males	64	>60	lpa<=50	>50	21.30394936	Normal(18.1kg/sqm-25kg/sqm))	No	Yes	Yes	No	45	1	172	168	35	31	156	nil		Diseased
Males	40	<=45	lpa>50	<=50	20.61925316	Normal(18.1kg/sqm-25kg/sqm))	No	No	Yes	No	74	0	201	115	49	37	186	nil		Diseased
Males	75	>60	lpa<=50	>50	19.81405258	Normal(18.1kg/sqm-25kg/sqm))	Type II	Yes	Yes	No	28	0	143	88	36	19	97	Moderate		Diseased
Males	61	>60	lpa<=50	>50	19.26716995	Normal(18.1kg/sqm-25kg/sqm))	No	No	Yes	No	18	1	232	135	44	53	265	NIL		Diseased
Female	79	>60	lpa<=50	>50	18.63257599	Normal(18.1kg/sqm-25kg/sqm))	No	Yes	Yes	No	21	1	289	207	65	17	87			Diseased
Males	75	>60	lpa<=50	>50	18.08021164	Normal(18.1kg/sqm-25kg/sqm))	No	Yes	Yes	No	40	0	148	82	54	12	59	Mild		Diseased
Female	53	46-60	lpa<=50	>50	24.97398758	Normal(18.1kg/sqm-25kg/sqm))	No	No	No	No	32	1	211	122	36	53	266	nil		No Disease
Female	64	>60	lpa<=50	>50	24.87771988	Normal(18.1kg/sqm-25kg/sqm))	No	No	No	No	24	1	253	172	55	26	129	Mild		Diseased
Female	65	>60	lpa<=50	>50	24.87024117	Normal(18.1kg/sqm-25kg/sqm))	Type II	Yes	No	No	35	0	128	67	40	21	107	Moderate		Diseased
Female	59	46-60	lpa<=50	>50	24.83576202	Normal(18.1kg/sqm-25kg/sqm))	No	Yes	No	No	25	1	255	217	49	30	148			No Disease
Female	60	46-60	lpa<=50	>50	24.83576202	Normal(18.1kg/sqm-25kg/sqm))	No	No	No	No	21	0	177	95	48	34	171			No Disease
Female	73	>60	lpa>50	>50	24.79666901	Normal(18.1kg/sqm-25kg/sqm))	Type II	Yes	No	No	56	1	222	172	30	20	101	NIL		Diseased
Males	67	>60	lpa<=50	>50	24.74745178	Normal(18.1kg/sqm-25kg/sqm))	No	Yes	No	No	14	1	413	335	43	35	173	nil		Diseased
Males	57	46-60	lpa<=50	>50	24.74094009	Normal(18.1kg/sqm-25kg/sqm))	No	Yes	No	Yes	17	0	181	109	43	29	145	NIL		Diseased
Males	70	>60	lpa<=50	>50	24.69040489	Normal(18.1kg/sqm-25kg/sqm))	No	Yes	No	No	17	1	248	177	54	17	84	nil		Diseased
Female	81	>60	lpa<=50	>50	24.67968941	Normal(18.1kg/sqm-25kg/sqm))	No	Yes	No	No	14	0	183	119	39	25	124	NIL		Diseased
Female	53	46-60	lpa<=50	>50	24.44444466	Normal(18.1kg/sqm-25kg/sqm))	No	Yes	No	No	40	1	290	225	54	11	57	Moderate		Diseased
Female	83	>60	lpa<=50	>50	24.39481926	Normal(18.1kg/sqm-25kg/sqm))	Type II	Yes	No	No	23	1	187	154	51	24	119	nil		Diseased
Female	69	>60	lpa<=50	>50	24.39481926	Normal(18.1kg/sqm-25kg/sqm))	Type II	Yes	No	Yes	18	0	142	87	39	16	79	NIL		Diseased
Males	63	>60	lpa<=50	>50	24.33748055	Normal(18.1kg/sqm-25kg/sqm))	Type II	Yes	No	No	33	1	165	133	33	15	73	NIL		No Disease
Female	67	>60	lpa<=50	>50	24.30073357	Normal(18.1kg/sqm-25kg/sqm))	No	Yes	No	No	35	1	189	134	32	23	117	NIL		Diseased
Males	43	<=45	lpa<=50	<=50	24.21875	Normal(18.1kg/sqm-25kg/sqm))	Type II	Yes	No	No	38	1	278	190	47	41	205	nil		Diseased
Males	77	>60	lpa<=50	>50	24.16716385	Normal(18.1kg/sqm-25kg/sqm))	Type II	Yes	No	No	42	0	143	88	43	12	59	Moderate		Diseased
Males	80	>60	lpa<=50	>50	24.16326523	Normal(18.1kg/sqm-25kg/sqm))	Type II	Yes	No	No	48	1	241	149	42	50	249	nil		Diseased
Female	68	>60	lpa<=50	>50	24.14152145	Normal(18.1kg/sqm-25kg/sqm))	Type II	Yes	No	No	35	1	188	236	26	52	261	Moderate		Diseased
Males	62	>60	lpa<=50	>50	24.00548744	Normal(18.1kg/sqm-25kg/sqm))	Type II	No	No	No	48	1	196	118	37	41	207	NIL		Diseased
Males	47	46-60	lpa<=50	<=50	23.93898964	Normal(18.1kg/sqm-25kg/sqm))	Type II	No	No	Yes	38	1	257	133	48	76	382	nil		Diseased
Female	79	>60	lpa<=50	>50	23.92242241	Normal(18.1kg/sqm-25kg/sqm))	Type II	Yes	No	No	47	1	229	170	37	22	111	nil		Diseased
Males	58	46-60	lpa<=50	>50	23.83673477	Normal(18.1kg/sqm-25kg/sqm))	No	Yes	No	No	36	1	247	196	33	18	88	NIL		Diseased
Males	38	<=45	lpa<=50	<=50	23.83300591	Normal(18.1kg/sqm-25kg/sqm))	No	Yes	No	Yes	31	1	242	168	34	40	201	Severe		No Disease
Males	55	46-60	lpa<=50	>50	23.79536057	Normal(18.1kg/sqm-25kg/sqm))	Type II	Yes	No	Yes	30	1	149	62	42	45	223	nil		No Disease
Female	79	>60	lpa>50	>50	23.78121185	Normal(18.1kg/sqm-25kg/sqm))	No	Yes	No	No	58	1	223	179	30	50	249	Moderate		Diseased
Female	51	46-60	lpa<=50	>50	23.7399559	Normal(18.1kg/sqm-25kg/sqm))	No	No	No	No	47	1	294	200	54	40	201			No Disease
Female	59	46-60	lpa<=50	>50	23.7399559	Normal(18.1kg/sqm-25kg/sqm))	Type II	Yes	No	No	43	0	137	83	39	15	76	Moderate		Diseased
Males	49	46-60	lpa<=50	<=50	23.73866463	Normal(18.1kg/sqm-25kg/sqm))	No	Yes	No	No	38	1	135	133	33	25	125	nil		Diseased
Female	62	>60	lpa>50	>50	23.73323631	Normal(18.1kg/sqm-25kg/sqm))	No	Yes	No	No	73	1	196	132	35	29	147	nil		No Disease
Female	75	>60	lpa<=50	>50	23.66864014	Normal(18.1kg/sqm-25kg/sqm))	Type II	Yes	No	No	25	1	232	170	41	21	103			Diseased
Males	63	>60	lpa<=50	>50	23.66524506	Normal(18.1kg/sqm-25kg/sqm))	Type II	Yes	No	No	18	1	216	165	35	16	79	NIL		Diseased
Female	63	>60	lpa<=50	>50	23.6303978	Normal(18.1kg/sqm-25kg/sqm))	Type II	Yes	No	No	14	1	137	45	40	52	261	nil		Diseased
Males	62	>60	lpa<=50	>50	23.62444878	Normal(18.1kg/sqm-25kg/sqm))	No	Yes	No	Yes	48	1	200	127	29	44	219	nil		Diseased
Males	49	46-60	lpa<=50	<=50	23.61275101	Normal(18.1kg/sqm-25kg/sqm))	Type II	Yes	No	Yes	32	1	333	210	64	59	294	nil		Diseased
Males	72	>60	lpa<=50	>50	23.52941132	Normal(18.1kg/sqm-25kg/sqm))	Type II	Yes	No	Yes	25	1	331	250	68	13	65	nil		Diseased
Males	58	46-60	lpa<=50	>50	23.4375	Normal(18.1kg/sqm-25kg/sqm))	No	No	No	No	29	1	178	96	38	44	221			No Disease
Female	63	>60	lpa>50	>50	23.422369	Normal(18.1kg/sqm-25kg/sqm))	Type II	Yes	No	No	78	1	217	151	45	21	106	NIL		Diseased
Males	52	46-60	lpa<=50	>50	23.42209244	Normal(18.1kg/sqm-25kg/sqm))	No	No	No	No	7	1	221	149	60	12	61	Mild		Diseased
Males	60	46-60	lpa<=50	>50	23.33546829	Normal(18.1kg/sqm-25kg/sqm))	No	No	No	No	22	1	209	142	45	22	111	nil		Diseased
Males	59	46-60	lpa>50	>50	23.30905342	Normal(18.1kg/sqm-25kg/sqm))	Type II	No	No	Yes	56	1	245	171	52	22	111	NIL		Diseased
Males	68	>60	lpa<=50	>50	23.30905342	Normal(18.1kg/sqm-25kg/sqm))	No	Yes	No	No	31	0	181	90	65	26	128	Moderate		Diseased
Female	92	>60	lpa>50	>50	23.30886841	Normal(18.1kg/sqm-25kg/sqm))	Type II	Yes	No	No	183	1	291	214	36	41	203	None		Diseased
Female	59	46-60	lpa<=50	>50	23.28341675	Normal(18.1kg/sqm-25kg/sqm))	No	Yes	No	No	41	1	224	131	63	30	148	NIL		No Disease
Female	60	46-60	lpa>50	>50	23.28341675	Normal(18.1kg/sqm-25kg/sqm))	No	Yes	No	No	56	1	180	171	56	7	33	NIL		Diseased
Males	72	>60	lpa<=50	>50	23.18338966	Normal(18.1kg/sqm-25kg/sqm))	No	Yes	No	No	25	1	193	122	43	41	207			No Disease
Female	66	>60	lpa<=50	>50	23.14814568	Normal(18.1kg/sqm-25kg/sqm))	No	Yes	No	No	13	1	201	114	15	72	361	nil		Diseased
Males	60	46-60	lpa<=50	>50	23.14725494	Normal(18.1kg/sqm-25kg/sqm))	No	No	No	Yes	35	1	321	234	55	32	159	Mild		Diseased
Males	40	<=45	lpa<=50	<=50	23.14049721	Normal(18.1kg/sqm-25kg/sqm))	No	No	No	No	44	1	225	161	45	19	95	nil		No Disease
Female	46	46-60	lpa<=50	<=50	23.14049721	Normal(18.1kg/sqm-25kg/sqm))	No	Yes	No	No	26									No Disease
Female	76	>60	lpa<=50	>50	23.13850594	Normal(18.1kg/sqm-25kg/sqm))	No	Yes	No	No	23	0	173	109	44	20	101	Moderate		Diseased
Males	54	46-60	lpa>50	>50	23.06805038	Normal(18.1kg/sqm-25kg/sqm))	Type II	Yes	No	No	58	1	129	155	25	18	89	Moderate		Diseased
Males	79	>60	lpa<=50	>50	23.05175591	Normal(18.1kg/sqm-25kg/sqm))	No	Yes	No	No	40	1	182	121	32	29	146	NIL		Diseased
Female	53	46-60	lpa<=50	>50	23.03004837	Normal(18.1kg/sqm-25kg/sqm))	No	No	No	No	44.79999924	0	150	91	38	35	179	nil		No Disease
Female	65	>60	lpa>50	>50	23.01117897	Normal(18.1kg/sqm-25kg/sqm))	No	Yes	No	No	76	1	250	174	41	35	176	nil		Diseased
Males	56	46-60	lpa<=50	>50	23.01117897	Normal(18.1kg/sqm-25kg/sqm))	No	Yes	No	No	46	0	169	102	38	29	146	nil		Diseased
Female	77	>60	lpa<=50	>50	22.98742485	Normal(18.1kg/sqm-25kg/sqm))	No	No	No	No	33	1	212	267	26	41	206	NIL		No Disease
Female	71	>60	lpa<=50	>50	22.9840107	Normal(18.1kg/sqm-25kg/sqm))	Type II	Yes	No	No	17	0	135	70	56	9	46	nil		Diseased
Female	81	>60	lpa<=50	>50	22.95918274	Normal(18.1kg/sqm-25kg/sqm))	No	Yes	No	No	46	1	352	275	63	14	74	NIL		Diseased
Males	85	>60	lpa>50	>50	22.95908737	Normal(18.1kg/sqm-25kg/sqm))	No	Yes	No	No	60	1	213	146	42	25	126	Mild		Diseased
Males	71	>60	lpa>50	>50	22.95908737	Normal(18.1kg/sqm-25kg/sqm))	Type II	Yes	No	No	57	1	231	158	47	26	130	nil		Diseased
Female	68	>60	lpa<=50	>50	22.93975067	Normal(18.1kg/sqm-25kg/sqm))	No	No	No	No	20	1	173	206	32	14	68	nil		Diseased
Female	62	>60	lpa<=50	>50	22.89282036	Normal(18.1kg/sqm-25kg/sqm))	No	Yes	No	No	15	1	309	240	38	31	155	NIL		Diseased
Female	53	46-60	lpa<=50	>50	22.86236763	Normal(18.1kg/sqm-25kg/sqm))	No	No	No	No	46	1	328	228	30	70	351	LDL,TGL high,low HDL		Diseased
Female	56	46-60	lpa>50	>50	22.8268795	Normal(18.1kg/sqm-25kg/sqm))	Type II	Yes	No	No	51	1	343	274	45	24	119	nil		Diseased
Female	84	>60	lpa<=50	>50	22.8268795	Normal(18.1kg/sqm-25kg/sqm))	No	Yes	No	No	27	1	228	234	32	52	262	nil		Diseased
Males	68	>60	lpa<=50	>50	22.8268795	Normal(18.1kg/sqm-25kg/sqm))	Type II	Yes	No	Yes	26	1	206	178	61	25	125	Moderate		Diseased
Female	77	>60	lpa<=50	>50	22.8268795	Normal(18.1kg/sqm-25kg/sqm))	No	Yes	No	No	16	1	218	155	51	12	61	nil		Diseased
Female	57	46-60	lpa>50	>50	22.81293488	Normal(18.1kg/sqm-25kg/sqm))	No	Yes	No	No	79	1	341	278	50	13	64	Mild		Diseased
Female	63	>60	lpa<=50	>50	22.7694397	Normal(18.1kg/sqm-25kg/sqm))	No	No	No	No	28	0	167	104	49	14	69	nil		No Disease
Males	72	>60	lpa<=50	>50	22.7583046	Normal(18.1kg/sqm-25kg/sqm))	No	Yes	No	No	24	1	219	161	51	7	35	nil		Diseased
Males	46	46-60	lpa>50	<=50	22.67573738	Normal(18.1kg/sqm-25kg/sqm))	No	No	No	No	51	1	211	144	44	23	115			No Disease
Female	84	>60	lpa<=50	>50	22.66589355	Normal(18.1kg/sqm-25kg/sqm))	No	Yes	No	No	34							nil		Diseased
Female	76	>60	lpa<=50	>50	22.66589355	Normal(18.1kg/sqm-25kg/sqm))	Type II	Yes	No	No	26	1	166	230	47	21	105	nil		Diseased
Males	61	>60	lpa<=50	>50	22.65625	Normal(18.1kg/sqm-25kg/sqm))	No	No	No	No	19.89999962	0	163	106	48	24	118	NIL		No Disease
Males	49	46-60	lpa<=50	<=50	22.65625	Normal(18.1kg/sqm-25kg/sqm))	Type II	No	No	No	41	1	225	168	34	23	114	nil		Diseased
Female	68	>60	lpa>50	>50	22.63467789	Normal(18.1kg/sqm-25kg/sqm))	No	Yes	No	No	53	1	221	166	51	10	50	Moderate		Diseased
Female	68	>60	lpa<=50	>50	22.6002655	Normal(18.1kg/sqm-25kg/sqm))	Type II	Yes	No	No	45	1	221	137	34	50	249	Moderate		Diseased
Males	53	46-60	lpa>50	>50	22.53086662	Normal(18.1kg/sqm-25kg/sqm))	No	Yes	No	No	77	1	188	220	29	45	228	nil		Diseased
Males	57	46-60	lpa<=50	>50	22.53086662	Normal(18.1kg/sqm-25kg/sqm))	No	Yes	No	No	16	1	189	124	30	35	175	nil		Diseased
Female	55	46-60	lpa<=50	>50	22.50692558	Normal(18.1kg/sqm-25kg/sqm))	Type II	Yes	No	No	24							NIL		Diseased
Males	63	>60	lpa<=50	>50	22.50692558	Normal(18.1kg/sqm-25kg/sqm))	No	Yes	No	No	18	1	191	145	42	17	85	NIL		Diseased
Males	63	>60	lpa<=50	>50	22.50692558	Normal(18.1kg/sqm-25kg/sqm))	Type II	Yes	No	No	17	0	147	91	36	20	98	Moderate		Diseased
Males	56	46-60	lpa<=50	>50	22.48132896	Normal(18.1kg/sqm-25kg/sqm))	No	Yes	No	Yes	46	1	170	190	54	9	47	nil		Diseased
Female	63	>60	lpa<=50	>50	22.4765892	Normal(18.1kg/sqm-25kg/sqm))	No	No	No	No	33	1	217	325	48	35	176	nil		No Disease
Female	69	>60	lpa>50	>50	22.44898033	Normal(18.1kg/sqm-25kg/sqm))	No	Yes	No	No	55	1	294	205	47	42	208	nil		Diseased
Males	60	46-60	lpa<=50	>50	22.40817642	Normal(18.1kg/sqm-25kg/sqm))	Type II	No	No	Yes	11	1	258	155	65	38	191	nil		No Disease
Males	49	46-60	lpa<=50	<=50	22.40587616	Normal(18.1kg/sqm-25kg/sqm))	No	Yes	No	Yes	30	1	182	159	67	24	120	nil		No Disease
Males	64	>60	lpa<=50	>50	22.40587616	Normal(18.1kg/sqm-25kg/sqm))	Type II	Yes	No	No	47	0	188	114	56	18	90	NIL		Diseased
Males	91	>60	lpa>50	>50	22.34778214	Normal(18.1kg/sqm-25kg/sqm))	No	Yes	No	No	54							Moderate		Diseased
Males	66	>60	lpa<=50	>50	22.30814934	Normal(18.1kg/sqm-25kg/sqm))	No	Yes	No	Yes	32	1	274	220	34	20	101	nil		Diseased
Female	79	>60	lpa<=50	>50	22.22222137	Normal(18.1kg/sqm-25kg/sqm))	No	Yes	No	No	40	1	128	159	58	17	85	nil		Diseased
Female	64	>60	lpa<=50	>50	22.21367836	Normal(18.1kg/sqm-25kg/sqm))	No	No	No	No	42	1	262	187	48	27	135	nil		Diseased
Males	68	>60	lpa<=50	>50	22.20408249	Normal(18.1kg/sqm-25kg/sqm))	No	No	No	No	15	1	246	150	35	61	303	nil		Diseased
Female	68	>60	lpa<=50	>50	22.18363953	Normal(18.1kg/sqm-25kg/sqm))	Type II	Yes	No	No	36	1	207	148	42	17	85			No Disease
Males	89	>60	lpa<=50	>50	22.14532661	Normal(18.1kg/sqm-25kg/sqm))	Type II	Yes	No	Yes	21	1	225	132	60	331	163	nil		Diseased
Female	69	>60	lpa<=50	>50	22.07410049	Normal(18.1kg/sqm-25kg/sqm))	No	Yes	No	No	27	0	169	93	62	14	69	nil		No Disease
Female	88	>60	lpa<=50	>50	22.04916382	Normal(18.1kg/sqm-25kg/sqm))	No	Yes	No	No	40	1	237	149	42	46	229	nil		Diseased
Males	45	<=45	lpa<=50	<=50	21.91358185	Normal(18.1kg/sqm-25kg/sqm))	No	No	No	No	30	1	218	169	49	19	94	nil		No Disease
Female	69	>60	lpa<=50	>50	21.87871361	Normal(18.1kg/sqm-25kg/sqm))	No	No	No	No	33	1	211	153	34	24	118	nil		No Disease
Males	52	46-60	lpa<=50	>50	21.87755013	Normal(18.1kg/sqm-25kg/sqm))	Type II	No	No	Yes	23	0	159	84	50	25	127	Moderate		Diseased
Female	47	46-60	lpa<=50	<=50	21.875	Normal(18.1kg/sqm-25kg/sqm))	No	No	No	No	48	0	127	54	37	36	180	nil		No Disease
Males	73	>60	lpa<=50	>50	21.87242317	Normal(18.1kg/sqm-25kg/sqm))	No	No	No	No	48	0	161	115	35	11	53	NIL		Diseased
Males	52	46-60	lpa<=50	>50	21.87242317	Normal(18.1kg/sqm-25kg/sqm))	No	No	No	No	29	1	234	178	43	13	66	nil		Diseased
Males	57	46-60	lpa<=50	>50	21.84700966	Normal(18.1kg/sqm-25kg/sqm))	No	No	No	Yes	39	1	229	149	45	35	173	nil		Diseased
Males	78	>60	lpa<=50	>50	21.82995224	Normal(18.1kg/sqm-25kg/sqm))	No	Yes	No	No	21	1	229	157	42	49	246	nil		Diseased
Males	51	46-60	lpa<=50	>50	21.79930687	Normal(18.1kg/sqm-25kg/sqm))	Type II	No	No	No	22	1	230	168	45	17	87	nil		Diseased
Female	63	>60	lpa>50	>50	21.78649139	Normal(18.1kg/sqm-25kg/sqm))	Type II	Yes	No	No	79	1	215	149	42	24	122			Diseased
Female	75	>60	lpa>50	>50	21.77777863	Normal(18.1kg/sqm-25kg/sqm))	Type II	Yes	No	No	84	0	184	120	50	14	72	NIL		No Disease
Female	58	46-60	lpa<=50	>50	21.77777863	Normal(18.1kg/sqm-25kg/sqm))	No	No	No	No	27	1	191	145	31	15	75			No Disease
Males	45	<=45	lpa<=50	<=50	21.77384377	Normal(18.1kg/sqm-25kg/sqm))	No	Yes	No	No	22	1	163	98	31	34	172	nil		No Disease
Female	75	>60	lpa<=50	>50	21.75019455	Normal(18.1kg/sqm-25kg/sqm))	No	Yes	No	No	18	1	194	138	43	13	63	nil		Diseased
Males	58	46-60	lpa<=50	>50	21.67125893	Normal(18.1kg/sqm-25kg/sqm))	Type II	No	No	No	29	0	174	113	44	17	87	NIL		Diseased
Males	50	46-60	lpa<=50	<=50	21.62965012	Normal(18.1kg/sqm-25kg/sqm))	No	No	No	No	17	0	160	96	37	27	135	nil		No Disease
Female	74	>60	lpa<=50	>50	21.626297	Normal(18.1kg/sqm-25kg/sqm))	Type II	Yes	No	No	15	1	270	236	51	38	190	nil		Diseased
Males	50	46-60	lpa<=50	<=50	21.60493851	Normal(18.1kg/sqm-25kg/sqm))	No	No	No	No	22	1	195	132	42	21	107	NIL		No Disease
Female	69	>60	lpa>50	>50	21.58003235	Normal(18.1kg/sqm-25kg/sqm))	No	Yes	No	No	51	1	233	138	59	36	181	Moderate		Diseased
Female	62	>60	lpa<=50	>50	21.56454468	Normal(18.1kg/sqm-25kg/sqm))	No	No	No	No	5	1	230	132	75	23	117	nil		No Disease
Males	27	<=45	lpa>50	<=50	21.55102158	Normal(18.1kg/sqm-25kg/sqm))	No	No	No	No	65	0	159	106	38	15	76	NIL		No Disease
Female	77	>60	lpa>50	>50	21.52909088	Normal(18.1kg/sqm-25kg/sqm))	Type II	Yes	No	No	71	0	140	83	38	19	96	nil		No Disease
Males	47	46-60	lpa>50	<=50	21.484375	Normal(18.1kg/sqm-25kg/sqm))	No	No	No	No	78	1	226	156	59	55	275			No Disease
Female	82	>60	lpa<=50	>50	21.484375	Normal(18.1kg/sqm-25kg/sqm))	No	Yes	No	No	42	1	280	201	61	18	90			Diseased
Males	41	<=45	lpa<=50	<=50	21.29529381	Normal(18.1kg/sqm-25kg/sqm))	No	No	No	No	33	0	148	96	35	17	84	NIL		No Disease
Males	58	46-60	lpa>50	>50	21.25850487	Normal(18.1kg/sqm-25kg/sqm))	Type II	Yes	No	No	62	1	200	137	45	18	91	nil		Diseased
Males	71	>60	lpa<=50	>50	21.23057175	Normal(18.1kg/sqm-25kg/sqm))	No	Yes	No	Yes	13	1	245	157	51	37	187	NIL		Diseased
Males	59	46-60	lpa>50	>50	21.20310402	Normal(18.1kg/sqm-25kg/sqm))	No	Yes	No	No	81	1	290	204	69	17	84	nil		Diseased
Female	89	>60	lpa>50	>50	21.17021751	Normal(18.1kg/sqm-25kg/sqm))	No	Yes	No	No	59	0	155	97	49	9	44	nil		Diseased
Female	71	>60	lpa<=50	>50	21.09375	Normal(18.1kg/sqm-25kg/sqm))	No	Yes	No	No	15	1	203	145	42	26	128	nil		No Disease
Males	81	>60	lpa<=50	>50	21.08281517	Normal(18.1kg/sqm-25kg/sqm))	No	Yes	No	No	49	1	214	143	52	19	97	Severe		Diseased
Males	68	>60	lpa<=50	>50	21.07719421	Normal(18.1kg/sqm-25kg/sqm))	No	No	No	Yes	12	1	257	166	75	16	80			No Disease
Female	78	>60	lpa>50	>50	21.05170822	Normal(18.1kg/sqm-25kg/sqm))	Type II	Yes	No	No	116	1	196	104	40	52	258	Mild		Diseased
Female	53	46-60	lpa<=50	>50	20.96435928	Normal(18.1kg/sqm-25kg/sqm))	Type II	Yes	No	No	30	1	238	164	51	23	113			No Disease
Males	59	46-60	lpa<=50	>50	20.95717239	Normal(18.1kg/sqm-25kg/sqm))	No	Yes	No	No	29	1	262	198	42	22	108	nil		Diseased
Female	75	>60	lpa<=50	>50	20.93212128	Normal(18.1kg/sqm-25kg/sqm))	Type II	Yes	No	No	29	1	152	81	33	38	191	NIL		Diseased
Males	53	46-60	lpa>50	>50	20.90419579	Normal(18.1kg/sqm-25kg/sqm))	Type II	No	No	No	138	1	299	226	38	33	167	NIL		Diseased
Males	43	<=45	lpa>50	<=50	20.89796066	Normal(18.1kg/sqm-25kg/sqm))	No	No	No	Yes	64	1	254	186	51	17	87	nil		No Disease
Males	46	46-60	lpa<=50	<=50	20.89796066	Normal(18.1kg/sqm-25kg/sqm))	No	No	No	No	46	1	262	192	46	24	120	nil		No Disease
Female	48	46-60	lpa<=50	<=50	20.88888931	Normal(18.1kg/sqm-25kg/sqm))	Type II	No	No	No	26	0	179	125	36	35	177	NIL		No Disease
Female	73	>60	lpa>50	>50	20.82465553	Normal(18.1kg/sqm-25kg/sqm))	Type II	Yes	No	No	100	0	191	128	48	15	75	NIL		Diseased
Males	68	>60	lpa<=50	>50	20.80856133	Normal(18.1kg/sqm-25kg/sqm))	Type II	No	No	No	37.20000076	0	159	89	39	31	154	nil		No Disease
Female	67	>60	lpa<=50	>50	20.77562332	Normal(18.1kg/sqm-25kg/sqm))	Type II	No	No	No	19	0	190	114	52	24	119	Mild		Diseased
Female	67	>60	lpa>50	>50	20.7197876	Normal(18.1kg/sqm-25kg/sqm))	No	Yes	No	No	52	1	226	174	41	11	55	NIL		Diseased
Males	57	46-60	lpa<=50	>50	20.703125	Normal(18.1kg/sqm-25kg/sqm))	No	Yes	No	No	27	1	209	154	37	18	88	Mild		Diseased
Males	65	>60	lpa<=50	>50	20.70081711	Normal(18.1kg/sqm-25kg/sqm))	Type II	Yes	No	No	31	0	176	120	37	19	97	NIL		Diseased
Males	76	>60	lpa<=50	>50	20.69049263	Normal(18.1kg/sqm-25kg/sqm))	Type II	Yes	No	No	25	0	151	103	37	11	57	Mild		Diseased
Female	81	>60	lpa>50	>50	20.64177132	Normal(18.1kg/sqm-25kg/sqm))	No	Yes	No	No	67	1	232	180	63	18	92	NIL		Diseased
Males	89	>60	lpa>50	>50	20.57612991	Normal(18.1kg/sqm-25kg/sqm))	Type II	Yes	No	No	92							Moderate		Diseased
Males	56	46-60	lpa<=50	>50	20.57612991	Normal(18.1kg/sqm-25kg/sqm))	Type II	Yes	No	No	18	0	167	93	61	13	65	nil		Diseased
Female	59	46-60	lpa<=50	>50	20.56933022	Normal(18.1kg/sqm-25kg/sqm))	No	Yes	No	No	33	1	188	163	48	20	104			No Disease
Female	62	>60	lpa<=50	>50	20.54569626	Normal(18.1kg/sqm-25kg/sqm))	No	Yes	No	No	47	0	170	103	45	22	109	nil		Diseased
Female	73	>60	lpa>50	>50	20.54419327	Normal(18.1kg/sqm-25kg/sqm))	Type II	Yes	No	No	68	1	285	200	46	39	194	Mild		Diseased
Female	45	<=45	lpa>50	<=50	20.50493431	Normal(18.1kg/sqm-25kg/sqm))	No	Yes	No	No	124	1	207	142	48	17	87	NIL		Diseased
Female	75	>60	lpa>50	>50	20.45184326	Normal(18.1kg/sqm-25kg/sqm))	No	Yes	No	No	55	1	262	185	65	13	66	Moderate		Diseased
Males	46	46-60	lpa<=50	<=50	20.44913864	Normal(18.1kg/sqm-25kg/sqm))	No	No	No	No	31	0	174	124	35	15	75			No Disease
Female	54	46-60	lpa<=50	>50	20.42941666	Normal(18.1kg/sqm-25kg/sqm))	No	No	No	No	38	1	283	206	52	25	123	Moderate		Diseased
Female	77	>60	lpa<=50	>50	20.42941666	Normal(18.1kg/sqm-25kg/sqm))	Type II	Yes	No	No	5	0	162	112	35	15	74	nil		Diseased
Males	63	>60	lpa<=50	>50	20.32225227	Normal(18.1kg/sqm-25kg/sqm))	No	Yes	No	No	24	0	201	125	37	39	195			No Disease
Males	56	46-60	lpa>50	>50	20.3125	Normal(18.1kg/sqm-25kg/sqm))	Type II	No	No	No	52	1	200	176	60	30	157			No Disease
Female	48	46-60	lpa<=50	<=50	20.28479767	Normal(18.1kg/sqm-25kg/sqm))	No	Yes	No	No	36	0	169	93	39	37	183	nil		No Disease
Males	76	>60	lpa>50	>50	20.23950195	Normal(18.1kg/sqm-25kg/sqm))	Type II	Yes	No	No	177	1	232	171	50	11	55	Mild		Diseased
Female	75	>60	lpa>50	>50	20.23950195	Normal(18.1kg/sqm-25kg/sqm))	Type II	Yes	No	No	58	1	210	138	57	15	74			Diseased
Males	72	>60	lpa>50	>50	20.20202065	Normal(18.1kg/sqm-25kg/sqm))	Type II	Yes	No	No	51	1	230	169	45	16	81	Mild		Diseased
Males	67	>60	lpa>50	>50	20.19557953	Normal(18.1kg/sqm-25kg/sqm))	Type II	Yes	No	No	64	0	182	97	71	14	72	NIL		Diseased
Males	52	46-60	lpa>50	>50	20.07774734	Normal(18.1kg/sqm-25kg/sqm))	Type II	Yes	No	No	57	0	188	129	47	12	61	NIL		Diseased
Males	41	<=45	lpa<=50	<=50	20.07733536	Normal(18.1kg/sqm-25kg/sqm))	No	Yes	No	No	6	1	221	164	35	29	145	nil		No Disease
Female	50	46-60	lpa>50	<=50	20.06920242	Normal(18.1kg/sqm-25kg/sqm))	No	No	No	No	70	1	198	139	38	21	107			No Disease
Males	64	>60	lpa>50	>50	20.06172943	Normal(18.1kg/sqm-25kg/sqm))	Type II	No	No	No	59	1	256	177	48	31	154			No Disease
Female	64	>60	lpa<=50	>50	20.02884102	Normal(18.1kg/sqm-25kg/sqm))	No	Yes	No	No	26	0	153	90	41	22	108	Moderate		Diseased
Female	81	>60	lpa<=50	>50	19.97621727	Normal(18.1kg/sqm-25kg/sqm))	Type II	Yes	No	No	32	0	181	109	49	23	116	Mild		Diseased
Males	51	46-60	lpa<=50	>50	19.94321251	Normal(18.1kg/sqm-25kg/sqm))	No	Yes	No	No	45	1	231	173	46	21	104	NIL		Diseased
Female	59	46-60	lpa<=50	>50	19.8791008	Normal(18.1kg/sqm-25kg/sqm))	No	Yes	No	No	36	1	229	157	56	16	80	moderate		Diseased
Males	72	>60	lpa<=50	>50	19.84127235	Normal(18.1kg/sqm-25kg/sqm))	Type II	Yes	No	No	31	1	217	147	54	16	78	NIL		Diseased
Female	74	>60	lpa<=50	>50	19.83733559	Normal(18.1kg/sqm-25kg/sqm))	Type II	Yes	No	No	20	0	153	83	52	18	88	nil		Diseased
Female	76	>60	lpa>50	>50	19.8178463	Normal(18.1kg/sqm-25kg/sqm))	Type II	Yes	No	No	95	1	265	195	37	33	167	Mild		Diseased
Female	74	>60	lpa<=50	>50	19.77769852	Normal(18.1kg/sqm-25kg/sqm))	Type II	Yes	No	No	32	1	236	173	42	21	105	nil		No Disease
Males	60	46-60	lpa<=50	>50	19.77769852	Normal(18.1kg/sqm-25kg/sqm))	Type II	Yes	No	Yes	50	0	168	107	51	10	49	NIL		Diseased
Female	76	>60	lpa<=50	>50	19.77769852	Normal(18.1kg/sqm-25kg/sqm))	No	Yes	No	No	32	1	255	179	59	17	83	nil		Diseased
Female	73	>60	lpa<=50	>50	19.73597717	Normal(18.1kg/sqm-25kg/sqm))	No	No	No	No	50	1	268	202	53	13	67	NIL		Diseased
Males	81	>60	lpa<=50	>50	19.67516708	Normal(18.1kg/sqm-25kg/sqm))	No	No	No	No	26	0	183	122	41	20	99			No Disease
Males	64	>60	lpa<=50	>50	19.59645844	Normal(18.1kg/sqm-25kg/sqm))	Type II	Yes	No	No	27	0	187	126	39	22	111	Moderate		Diseased
Males	65	>60	lpa<=50	>50	19.59183693	Normal(18.1kg/sqm-25kg/sqm))	Type II	Yes	No	No	48	0	168	107	47	14	68	NIL		Diseased
Female	77	>60	lpa<=50	>50	19.53125	Normal(18.1kg/sqm-25kg/sqm))	No	Yes	No	No	10	1	228	174	47	17	84	NIL		No Disease
Female	56	46-60	lpa<=50	>50	19.53125	Normal(18.1kg/sqm-25kg/sqm))	No	Yes	No	No	30	0	192	128	43	21	107	NIL		Diseased
Males	44	<=45	lpa<=50	<=50	19.49317551	Normal(18.1kg/sqm-25kg/sqm))	No	No	No	No	15	1	208	121	41	46	231			No Disease
Males	55	46-60	lpa>50	>50	19.48696327	Normal(18.1kg/sqm-25kg/sqm))	No	No	No	No	120.8000031									No Disease
Males	68	>60	lpa<=50	>50	19.4674015	Normal(18.1kg/sqm-25kg/sqm))	Type II	No	No	No	37	1	138	86	33	19	93	NIL		Diseased
Males	64	>60	lpa<=50	>50	19.43301392	Normal(18.1kg/sqm-25kg/sqm))	Type II	Yes	No	No	24	1	213	198	34	50	249	Moderate		Diseased
Female	76	>60	lpa>50	>50	19.38214493	Normal(18.1kg/sqm-25kg/sqm))	No	Yes	No	No	66	1	251	175	49	27	137	NIL		Diseased
Female	67	>60	lpa>50	>50	19.37716293	Normal(18.1kg/sqm-25kg/sqm))	Type II	Yes	No	No	74	1	221	151	35	35	177	nil		Diseased
Female	83	>60	lpa<=50	>50	19.29739952	Normal(18.1kg/sqm-25kg/sqm))	Type II	Yes	No	No	40	0	170	105	51	14	70	NIL		Diseased
Female	66	>60	lpa<=50	>50	19.28937912	Normal(18.1kg/sqm-25kg/sqm))	No	Yes	No	No	23	1	213	139	48	26	130	Mild		Diseased
Males	51	46-60	lpa>50	>50	19.140625	Normal(18.1kg/sqm-25kg/sqm))	No	No	No	No	76	1	197	144	37	16	81			No Disease
Female	63	>60	lpa<=50	>50	19.07183838	Normal(18.1kg/sqm-25kg/sqm))	No	Yes	No	No	12	1	196	138	41	17	87	NIL		Diseased
Female	55	46-60	lpa<=50	>50	19.04432106	Normal(18.1kg/sqm-25kg/sqm))	No	No	No	No	12	0	151	108	46	16	82	NIL		No Disease
Female	75	>60	lpa>50	>50	19.0249691	Normal(18.1kg/sqm-25kg/sqm))	No	Yes	No	No	68	1	363	316	38	23	116	Severe		No Disease
Males	65	>60	lpa<=50	>50	18.97453308	Normal(18.1kg/sqm-25kg/sqm))	No	Yes	No	No	37	0	167	99	55	13	66			No Disease
Female	73	>60	lpa<=50	>50	18.97453308	Normal(18.1kg/sqm-25kg/sqm))	No	Yes	No	No	28	0	166	101	51	14	72	Severe		No Disease
Males	83	>60	lpa>50	>50	18.96192741	Normal(18.1kg/sqm-25kg/sqm))	No	Yes	No	No	79	1	237	155	66	16	80	Mild		Diseased
Males	51	46-60	lpa>50	>50	18.92915154	Normal(18.1kg/sqm-25kg/sqm))	Type II	Yes	No	No	74	1	200	141	33	26	132	NIL		Diseased
Female	63	>60	lpa<=50	>50	18.90359116	Normal(18.1kg/sqm-25kg/sqm))	No	No	No	No	30	0	130	76	44	10	48	nil		Diseased
Female	64	>60	lpa<=50	>50	18.90204048	Normal(18.1kg/sqm-25kg/sqm))	Type II	Yes	No	No	37	1	120	167	31	10	51	Severe		Diseased
Males	81	>60	lpa<=50	>50	18.8706646	Normal(18.1kg/sqm-25kg/sqm))	Type II	Yes	No	No	21	1	198	138	39	21	104	Moderate		Diseased
Female	72	>60	lpa<=50	>50	18.76524544	Normal(18.1kg/sqm-25kg/sqm))	Type II	Yes	No	No	45	0	151	101	45	5	24	nil		Diseased
Males	55	46-60	lpa<=50	>50	18.75	Normal(18.1kg/sqm-25kg/sqm))	No	No	No	No	41	0	177	114	40	23	113	NIL		Diseased
Female	59	46-60	lpa<=50	>50	18.75	Normal(18.1kg/sqm-25kg/sqm))	No	Yes	No	No	32	1	199	139	45	15	77	Mild		Diseased
Males	37	<=45	lpa>50	<=50	18.64534569	Normal(18.1kg/sqm-25kg/sqm))	No	Yes	No	Yes	80	0	195	116	63	16	80	nil		No Disease
Female	61	>60	lpa<=50	>50	18.55287743	Normal(18.1kg/sqm-25kg/sqm))	No	Yes	No	No	17	1	283	191	76	16	78			Diseased
Female	72	>60	lpa<=50	>50	18.49112511	Normal(18.1kg/sqm-25kg/sqm))	Type II	Yes	No	No	13	1	235	172	47	16	78	NIL		Diseased
Males	61	>60	lpa<=50	>50	18.42653275	Normal(18.1kg/sqm-25kg/sqm))	No	Yes	No	No	7	0	198	122	68	8	42	Moderate		Diseased
Males	63	>60	lpa<=50	>50	18.359375	Normal(18.1kg/sqm-25kg/sqm))	No	Yes	No	Yes	14	1	183	156	39	33	167	Moderate		Diseased
Female	79	>60	lpa<=50	>50	18.29611397	Normal(18.1kg/sqm-25kg/sqm))	No	Yes	No	No	16	0	160	105	39	16	81	Mild		Diseased
Female	58	46-60	lpa<=50	>50	18.26150513	Normal(18.1kg/sqm-25kg/sqm))	No	No	No	No	27	1	196	220	57	15	74			No Disease
Males	70	>60	lpa>50	>50	18.2149353	Normal(18.1kg/sqm-25kg/sqm))	No	Yes	No	Yes	103	1	211	120	39	64	318			No Disease
Males	62	>60	lpa>50	>50	18.13201714	Normal(18.1kg/sqm-25kg/sqm))	Type II	Yes	No	No	57	1	272	187	43	68	341	nil		Diseased
Female	67	>60	lpa>50	>50	18.10774231	Normal(18.1kg/sqm-25kg/sqm))	No	No	No	No	80	1	220	161	47	12	58			Diseased
Female	81	>60	lpa>50	>50	18.09379578	Normal(18.1kg/sqm-25kg/sqm))	Type II	Yes	No	No	71	1	189	138	45	13	65	Severe		Diseased
Males	71	>60	lpa<=50	>50	28.40550423	Overweight and above (>25)	Type II	No	Yes	No	18	0	189	115	56	18	91	NIL	TVD	Diseased
Males	69	>60	lpa<=50	>50	28.40054703	Overweight and above (>25)	No	Yes	Yes	No	12	1	181	195	67	16	81	Mild	TVD	Diseased
Males	60	46-60	lpa<=50	>50	26.77593231	Overweight and above (>25)	Type II	Yes	Yes	No	30	0	190	90				nil	TVD	Diseased
Males	67	>60	lpa<=50	>50	29.06122398	Overweight and above (>25)	Type II	Yes	No	No	33	1	179	114	22	43	217	Moderate	TVD	Diseased
Males	45	<=45	lpa>50	<=50	26.89232445	Overweight and above (>25)	No	No	No	No	63	1	268	201	51	16	82	Mild	TVD	Diseased
Males	55	46-60	lpa>50	>50	25.90945435	Overweight and above (>25)	No	No	No	No	66.30000305							nil	TVD	Diseased
Males	69	>60	lpa<=50	>50	25.78125	Overweight and above (>25)	Type II	Yes	No	No	12	0	181	100	63	18	90	Severe	TVD	Diseased
Female	76	>60	lpa>50	>50	25.53670311	Overweight and above (>25)	No	Yes	No	No	73	1	258	197	43	18	90	nil	TVD	Diseased
Males	43	<=45	lpa>50	<=50	25.45806885	Overweight and above (>25)	Type II	No	No	No	159.8000031	1	203	108	55	40	201	nil	TVD	Diseased
Males	73	>60	lpa<=50	>50	25.31545258	Overweight and above (>25)	Type II	No	No	No	41.09999847	1	225	151	45	29	143		TVD	Diseased
Males	59	46-60	lpa<=50	>50	27.58732414	Overweight and above (>25)	Type II	No	Yes	No	23.39999962	1	241	173	36	37	187	Moderate	SVD	Diseased
Males	44	<=45	lpa<=50	<=50	26.44897842	Overweight and above (>25)	No	No	Yes	No	41.29999924	0	139	81	43	25	124	nil	SVD	Diseased
Males	59	46-60	lpa<=50	>50	26.39797783	Overweight and above (>25)	No	Yes	Yes	Yes	37.59999847	0	129	58	36	19	96		SVD	Diseased
Males	51	46-60	lpa<=50	>50	29.32098961	Overweight and above (>25)	No	No	No	No	19.10000038	0	132	79	42	11	55	nil	SVD	Diseased
Males	75	>60	lpa<=50	>50	29.24210739	Overweight and above (>25)	Type II	No	No	No	29.70000076	0	138	83	41	12	59		SVD	Diseased
Female	35	<=45	lpa>50	<=50	28.44444466	Overweight and above (>25)	No	No	No	No	76.09999847	1	147	82	25	39	196	Mild	SVD	Diseased
Males	36	<=45	lpa<=50	<=50	28.39871788	Overweight and above (>25)	Type II	No	No	No	24.60000038	0	187	116	39	23	116		SVD	Diseased
Males	65	>60	lpa>50	>50	26.953125	Overweight and above (>25)	Type II	Yes	No	No	61.90000153	0	164	89	54	21	107	nil	SVD	Diseased
Males	51	46-60	lpa<=50	>50	26.72287178	Overweight and above (>25)	No	No	No	No	23.89999962	0	201	123	48	29	149	NIL	SVD	Diseased
Males	77	>60	lpa>50	>50	26.23355484	Overweight and above (>25)	No	Yes	No	Yes	120	1	290	211	49	30	150	nil	SVD	Diseased
Males	46	46-60	lpa<=50	<=50	26.07897186	Overweight and above (>25)	Type II	No	No	No	36.40000153	1	128	63	32	33	168	Mild	SVD	Diseased
Female	61	>60	lpa<=50	>50	25.88757515	Overweight and above (>25)	Type II	Yes	No	No	28	1	186	152	34	59	295	nil	SVD	Diseased
Males	55	46-60	lpa<=50	>50	25.79591751	Overweight and above (>25)	No	No	No	No	5	0	221	121	65	26	132	nil	SVD	Diseased
Males	55	46-60	lpa<=50	>50	25.7116642	Overweight and above (>25)	Type II	No	No	No	21	0	158	92	47	19	95	NIL	SVD	Diseased
Males	39	<=45	lpa>50	<=50	25.24933815	Overweight and above (>25)	No	No	No	No	68.30000305	1	206	147	37	21	106	NIL	SVD	Diseased
Female	71	>60	lpa<=50	>50	25.10387802	Overweight and above (>25)	Type II	Yes	No	No	23	1	161	72	29	60	298	nil	SVD	Diseased
Males	51	46-60	lpa>50	>50	26.29172516	Overweight and above (>25)	Type II	Yes	Yes	Yes	118.0999985	0	120					nil	DVD	Diseased
Males	42	<=45	lpa>50	<=50	25.64891815	Overweight and above (>25)	Type II	No	Yes	No	56.29999924	1	235	80	53	40	260	nil	DVD	Diseased
Males	44	<=45	lpa>50	<=50	29.06574249	Overweight and above (>25)	No	No	No	No	105	1	243	178	37	31	157	nil	DVD	Diseased
Female	61	>60	lpa>50	>50	28.35305786	Overweight and above (>25)	No	No	No	No	84.90000153	0	134	62	47	25	130	nil	DVD	Diseased
Males	73	>60	lpa<=50	>50	28.34467316	Overweight and above (>25)	Type II	Yes	No	No	15	1	174	137	40	36	181	nil	DVD	Diseased
Female	69	>60	lpa<=50	>50	27.23922348	Overweight and above (>25)	Type II	Yes	No	No	27	1	142	232	52	8	38	NIL	DVD	Diseased
Males	57	46-60	lpa<=50	>50	26.67276382	Overweight and above (>25)	No	No	No	No	41.70000076	0	143	99	36	12	59	Mild	DVD	Diseased
Males	74	>60	lpa<=50	>50	26.36560059	Overweight and above (>25)	Type II	Yes	No	Yes	49	1	237	158	42	37	183	nil	DVD	Diseased
Males	53	46-60	lpa>50	>50	25.47666168	Overweight and above (>25)	Type II	No	No	No	79.90000153	0	193	123	38	32	162	nil	DVD	Diseased
Males	77	>60	lpa<=50	>50	25.25951385	Overweight and above (>25)	No	Yes	No	No	21	0	122	67	49	6	32		DVD	Diseased
Males	53	46-60	lpa<=50	>50	29.76086044	Overweight and above (>25)	No	Yes	Yes	No	35	1	232	160	36	36	178	nil		Diseased
Males	52	46-60	lpa<=50	>50	29.6875	Overweight and above (>25)	No	No	Yes	Yes	24	1	93	53	27	13	67	nil		Diseased
Males	38	<=45	lpa<=50	<=50	29.67494392	Overweight and above (>25)	No	Yes	Yes	No	14	1	211	149	37	25	125	nil		No Disease
Males	55	46-60	lpa<=50	>50	27.99036407	Overweight and above (>25)	No	Yes	Yes	Yes	11	1	142	42	48	52	260	nil		No Disease
Males	66	>60	lpa>50	>50	27.88518906	Overweight and above (>25)	Type II	Yes	Yes	No	71	0	193	127	69	23	115	Severe		Diseased
Males	49	46-60	lpa<=50	<=50	27.81588173	Overweight and above (>25)	Type II	Yes	Yes	Yes	11	1	275	146	54	75	375	nil		Diseased
Males	69	>60	lpa>50	>50	27.58732414	Overweight and above (>25)	Type II	No	Yes	No	72	0	185	119	43	23	117	Mild		Diseased
Males	55	46-60	lpa<=50	>50	27.34375	Overweight and above (>25)	Type II	No	Yes	No	11	1	146	161	41	9	45	Mild		Diseased
Males	50	46-60	lpa<=50	<=50	27.30996513	Overweight and above (>25)	Type II	No	Yes	Yes	12	1	219	134	37	48	241	nil		Diseased
Males	51	46-60	lpa<=50	>50	27.14158249	Overweight and above (>25)	No	No	Yes	Yes	18	1	251	161	62	28	142	Mild		Diseased
Males	41	<=45	lpa<=50	<=50	27.14158249	Overweight and above (>25)	Type II	Yes	Yes	Yes	11	1	299		62		866	NIL		Diseased
Males	40	<=45	lpa<=50	<=50	26.92744064	Overweight and above (>25)	Type II	Yes	Yes	No	21	1	263	172	36	55	277	nil		Diseased
Males	51	46-60	lpa<=50	>50	26.6193428	Overweight and above (>25)	No	Yes	Yes	No	10	1	174	182	44	67	333	NIL		Diseased
Males	56	46-60	lpa<=50	>50	26.47210693	Overweight and above (>25)	No	Yes	Yes	Yes	27	1	229	136	40	53	264	NIL		Diseased
Males	69	>60	lpa<=50	>50	26.44628143	Overweight and above (>25)	Type II	Yes	Yes	Yes	27	0	173	96	59	18	92	NIL		Diseased
Males	74	>60	lpa<=50	>50	26.27134323	Overweight and above (>25)	No	Yes	Yes	Yes	34	1	255	216	45	41	204	Moderate		Diseased
Males	59	46-60	lpa<=50	>50	26.23355484	Overweight and above (>25)	No	Yes	Yes	No	27	1	230	120	46	64	322	nil		Diseased
Males	54	46-60	lpa<=50	>50	26.171875	Overweight and above (>25)	No	Yes	Yes	No	43	1	226	125	48	53	267	Mild		Diseased
Males	46	46-60	lpa<=50	<=50	26.12244987	Overweight and above (>25)	No	Yes	Yes	Yes	17	1	267	185	54	28	140	nil		Diseased
Males	81	>60	lpa<=50	>50	26.02617455	Overweight and above (>25)	No	Yes	Yes	Yes	49	1	167	119	32	16	80	Moderate		Diseased
Males	44	<=45	lpa<=50	<=50	25.91068268	Overweight and above (>25)	No	Yes	Yes	Yes	20	1	222	152	35	35	175	nil		Diseased
Males	69	>60	lpa<=50	>50	25.82644653	Overweight and above (>25)	No	Yes	Yes	No	16	1	147	98	33	16	78			No Disease
Males	63	>60	lpa<=50	>50	25.53670311	Overweight and above (>25)	Type II	No	Yes	No	36	1	184	114	30	40	201	Mild		Diseased
Males	65	>60	lpa<=50	>50	25.52964401	Overweight and above (>25)	Type II	No	Yes	Yes	28	1	299	219	42	38	188	nil		Diseased
Males	49	46-60	lpa<=50	<=50	25.45806885	Overweight and above (>25)	Type II	Yes	Yes	Yes	19	1	311	229	65	17	87	Moderate		Diseased
Males	59	46-60	lpa>50	>50	25.35153961	Overweight and above (>25)	No	No	Yes	Yes	57	1	205	146	37	22	110	nil		Diseased
Males	50	46-60	lpa>50	<=50	25.28010941	Overweight and above (>25)	Type II	Yes	Yes	Yes	64	1	217	142	38	37	183	nil		Diseased
Males	51	46-60	lpa<=50	>50	25.23633957	Overweight and above (>25)	No	Yes	Yes	No	28	0	149	87	41	21	103	NIL		Diseased
Female	80	>60	lpa<=50	>50	25.22408867	Overweight and above (>25)	Type II	Yes	Yes	No	31	1	241	160	54	27	133	Mild		Diseased
Males	53	46-60	lpa<=50	>50	25.10387802	Overweight and above (>25)	Type II	Yes	Yes	No	33	0	200	125	54	21	106	NIL		Diseased
Males	48	46-60	lpa<=50	<=50	25.09950256	Overweight and above (>25)	No	Yes	Yes	Yes	25	1	239	155	50	34	171	nil		Diseased
Males	63	>60	lpa<=50	>50	25	Overweight and above (>25)	Type II	Yes	Yes	No	47	1	189	113	30	46	229	nil		Diseased
Female	48	46-60	lpa>50	<=50	28.2289772	Overweight and above (>25)	Type II	Yes	Yes	No	84	1	281	203	47	31	157	nil		Diseased
Female	74	>60	lpa<=50	>50	29.75600243	Overweight and above (>25)	Type II	Yes	No	No	16	1	267	181	67	19	95	Severe		Diseased
Males	55	46-60	lpa<=50	>50	29.73704529	Overweight and above (>25)	No	No	No	No	19	1	235	158	31	46	231	NIL		No Disease
Female	46	46-60	lpa<=50	<=50	29.55255127	Overweight and above (>25)	No	No	No	No	45	1	239	172	57	32	162	nil		No Disease
Female	44	<=45	lpa<=50	<=50	29.47584534	Overweight and above (>25)	No	No	No	No	24	1	152	98	24	30	151			No Disease
Males	42	<=45	lpa<=50	<=50	29.41176414	Overweight and above (>25)	No	Yes	No	No	6	0	177	125	48	23	117			No Disease
Males	25	<=45	lpa<=50	<=50	29.36576462	Overweight and above (>25)	No	Yes	No	No	16	1	227	141	47	39	197	NIL		No Disease
Males	26	<=45	lpa<=50	<=50	29.36576462	Overweight and above (>25)	No	Yes	No	No	16	1	227	141	47	39	197	NIL		No Disease
Female	82	>60	lpa<=50	>50	29.21840858	Overweight and above (>25)	Type II	Yes	No	No	32	1	278	195	37	46	228	Severe		Diseased
Female	64	>60	lpa<=50	>50	29.1748867	Overweight and above (>25)	Type II	Yes	No	No	19	1	211	97	56	58	288			No Disease
Female	58	46-60	lpa>50	>50	29.03179169	Overweight and above (>25)	No	No	No	No	62	1	325	243	45	37	183	nil		No Disease
Female	62	>60	lpa<=50	>50	28.88888741	Overweight and above (>25)	No	Yes	No	No	49	1	273	183	57	33	165	nil		Diseased
Female	66	>60	lpa<=50	>50	28.827528	Overweight and above (>25)	Type II	Yes	No	No	17	1	244	167	48	29	143	nil		No Disease
Males	62	>60	lpa<=50	>50	28.76397324	Overweight and above (>25)	Type II	No	No	No	20	0	184	124	43	17	85			No Disease
Males	67	>60	lpa<=50	>50	28.69898033	Overweight and above (>25)	Type II	Yes	No	No	45	0	210	128	61	21	104	NIL		Diseased
Males	39	<=45	lpa<=50	<=50	28.66889381	Overweight and above (>25)	Type II	No	No	Yes	16	1	216		34		438			No Disease
Female	80	>60	lpa>50	>50	28.53745461	Overweight and above (>25)	No	Yes	No	No	71	1	208	153	36	19	97	NIL		Diseased
Female	74	>60	lpa<=50	>50	28.2289772	Overweight and above (>25)	No	No	No	No	22	1	241	179	48	28	141			Diseased
Female	74	>60		>50	28.2289772	Overweight and above (>25)	No	Yes	No	No		1	245	179	38	34	170	nil		Diseased
Female	64	>60	lpa>50	>50	28.13365555	Overweight and above (>25)	No	No	No	No	51	1	223	148	42	45	223	nil		No Disease
Males	68	>60	lpa<=50	>50	28.08899117	Overweight and above (>25)	Type II	Yes	No	No	27	1	179	114	22	43	217	Mild		Diseased
Female	56	46-60	lpa>50	>50	28	Overweight and above (>25)	No	Yes	No	No	56	1	288	315	40	35	175	nil		No Disease
Female	78	>60	lpa>50	>50	27.84879494	Overweight and above (>25)	Type II	Yes	No	No	68	0	178	116	48	14	70	nil		Diseased
Female	62	>60	lpa>50	>50	27.68877792	Overweight and above (>25)	No	No	No	No	95	1	192	191	42	35	175	nil		No Disease
Female	81	>60	lpa<=50	>50	27.55102158	Overweight and above (>25)	Type II	Yes	No	No	18	0	193	105	56	32	158	NIL		Diseased
Males	58	46-60	lpa>50	>50	27.51338577	Overweight and above (>25)	No	No	No	No	54	0	145	82	36	27	136	Mild		Diseased
Female	43	<=45	lpa>50	<=50	27.47138596	Overweight and above (>25)	No	No	No	No	116	1	233	167	48	44	222	nil		No Disease
Female	51	46-60	lpa>50	>50	27.47138596	Overweight and above (>25)	No	Yes	No	No	82	0	155	101	40	14	70	nil		Diseased
Female	63	>60	lpa>50	>50	27.33991432	Overweight and above (>25)	No	Yes	No	No	101.1999969	1	264	185	63	16	80	NIL		No Disease
Males	45	<=45	lpa<=50	<=50	27.21730423	Overweight and above (>25)	No	No	No	No	21	1	184	106	33	45	224	NIL		Diseased
Female	68	>60	lpa<=50	>50	26.89618301	Overweight and above (>25)	Type II	Yes	No	No	48	1	273	200	56	17	83	Mild		No Disease
Female	70	>60	lpa<=50	>50	26.74047661	Overweight and above (>25)	No	Yes	No	No	43	1	231	157	54	21	107	nil		Diseased
Males	56	46-60	lpa<=50	>50	26.70940399	Overweight and above (>25)	Type II	No	No	No	19	1	209	141	39	29	144	nil		Diseased
Female	85	>60	lpa<=50	>50	26.66666603	Overweight and above (>25)	No	Yes	No	No	32	1	224	157	35	32	162	nil		No Disease
Female	53	46-60	lpa<=50	>50	26.66666603	Overweight and above (>25)	No	Yes	No	Yes	20	1	233	164	30	39	194			No Disease
Males	38	<=45	lpa<=50	<=50	26.57313156	Overweight and above (>25)	Type II	No	No	Yes	11	1	163	57	31	75	376	nil		No Disease
Males	43	<=45	lpa<=50	<=50	26.5625	Overweight and above (>25)	Type II	Yes	No	No	33	1	147	182	34	17	83	Moderate		Diseased
Female	53	46-60	lpa<=50	>50	26.48554039	Overweight and above (>25)	No	No	No	No	12	1	170	111	31	28	138			Diseased
Males	72	>60	lpa>50	>50	26.37023544	Overweight and above (>25)	No	Yes	No	No	70	1	217	134	65	18	88	NIL		Diseased
Males	71	>60	lpa<=50	>50	26.33288765	Overweight and above (>25)	Type II	Yes	No	No	32	1	259	161	64	34	169	nil		Diseased
Female	63	>60	lpa<=50	>50	26.31463623	Overweight and above (>25)	Type II	Yes	No	No	41	0	134	74	38	22	108	Mild		Diseased
Female	69	>60	lpa<=50	>50	26.31463623	Overweight and above (>25)	Type II	No	No	No	30	1	263	184	43	36	178	NIL		Diseased
Males	47	46-60	lpa<=50	<=50	26.297575	Overweight and above (>25)	Type II	Yes	No	Yes	43	1	234	147	59	28	139	nil		Diseased
Males	44	<=45	lpa<=50	<=50	26.21882248	Overweight and above (>25)	No	No	No	No	25	1	256		33			nil		No Disease
Female	66	>60	lpa<=50	>50	25.96953011	Overweight and above (>25)	Type II	Yes	No	No	29	0	147	91	43	13	65	NIL		Diseased
Female	50	46-60	lpa<=50	<=50	25.96453857	Overweight and above (>25)	No	No	No	No	29	1	257	186	44	29	147	nil		No Disease
Female	73	>60	lpa<=50	>50	25.9151268	Overweight and above (>25)	No	No	No	No	26	1	299	240	42	17	84	nil		Diseased
Males	48	46-60	lpa<=50	<=50	25.90945435	Overweight and above (>25)	Type II	No	No	No	7	1	140	98	33	41	208			No Disease
Males	56	46-60	lpa>50	>50	25.81663132	Overweight and above (>25)	No	Yes	No	No	79	1	146	152	43	46	228	nil		Diseased
Female	64	>60	lpa<=50	>50	25.80221176	Overweight and above (>25)	Type II	Yes	No	No	44	0	169	119	38	12	60	Moderate		Diseased
Males	54	46-60	lpa>50	>50	25.78125	Overweight and above (>25)	Type II	No	No	No	151.5	1	136	82	33	39	197	NIL		No Disease
Female	79	>60	lpa>50	>50	25.77777863	Overweight and above (>25)	No	Yes	No	No	75	1	215	199	59	17	87	nil		No Disease
Males	49	46-60	lpa<=50	<=50	25.67451859	Overweight and above (>25)	No	No	No	No	31	1	245	174	44	27	133			No Disease
Males	47	46-60	lpa<=50	<=50	25.65437126	Overweight and above (>25)	Type II	No	No	No	12	1	159	99	31	29	144	nil		Diseased
Males	67	>60	lpa<=50	>50	25.63691521	Overweight and above (>25)	No	Yes	No	No	19	0	162	110	40	12	60	NIL		Diseased
Female	74	>60	lpa<=50	>50	25.43748093	Overweight and above (>25)	No	No	No	No	44	1	181	134	27		99	Mild		No Disease
Males	45	<=45	lpa<=50	<=50	25.40281677	Overweight and above (>25)	Type II	No	No	No	32	1	161	87	25	49	246			No Disease
Males	55	46-60	lpa<=50	>50	25.40281677	Overweight and above (>25)	Type II	Yes	No	No	26	1	206	156	36	14	68	nil		Diseased
Males	42	<=45	lpa>50	<=50	25.3934288	Overweight and above (>25)	No	No	No	No	115	1	293	226	49	52	260	nil		No Disease
Female	72	>60	lpa<=50	>50	25.29260063	Overweight and above (>25)	Type II	Yes	No	No	23	1	207	131	39	37	187	NIL		Diseased
Female	62	>60	lpa>50	>50	25.23633957	Overweight and above (>25)	Type II	No	No	No	73	0	158	87	55	16	79	Mild		Diseased
Males	41	<=45	lpa<=50	<=50	25.23633957	Overweight and above (>25)	No	Yes	No	No	39	1	226	153	42	31	155	nil		Diseased
Female	80	>60	lpa<=50	>50	25.15314865	Overweight and above (>25)	Type II	Yes	No	No	37	0	175	120	37	18	88	nil		Diseased
Female	59	46-60	lpa<=50	>50	25.14860535	Overweight and above (>25)	Type II	Yes	No	No	45	1	213	142	34	37	183	nil		Diseased
Female	78	>60	lpa>50	>50	25.10956955	Overweight and above (>25)	Type II	Yes	No	No	54	1	272	206	47	19	96	Moderate		Diseased
Female	60	46-60	lpa<=50	>50	25	Overweight and above (>25)	No	No	No	No	44	1	222	150	62	10	49	NIL		Diseased
Males	60	46-60	lpa<=50	>50	25	Overweight and above (>25)	No	Yes	No	No	36	1	222	148	57	17	83	NIL		Diseased
Males	63	>60	lpa>50	>50	30.48337936	Overweight and above (>25)	Type II	Yes	No	No	67.30000305	0	157	95	42	20	102	Moderate	TVD	Diseased
Males	56	46-60	lpa<=50	>50	32.88919067	Overweight and above (>25)	Type II	No	Yes	No	10.39999962	0	185	115	39	23	115	Moderate	SVD	Diseased
Males	49	46-60	lpa<=50	<=50	32.7186203	Overweight and above (>25)	No	No	Yes	Yes	42.09999847	0	187	126	39	23	116	Moderate	SVD	Diseased
Males	62	>60	lpa<=50	>50	32.29786682	Overweight and above (>25)	No	Yes	No	No	29	0	184	111	39	34	169		minor	No Disease
Males	51	46-60	lpa<=50	>50	34.375	Overweight and above (>25)	No	No	No	No	15.80000019	0	150	95	42	29	143	NIL	DVD	Diseased
Males	64	>60	lpa<=50	>50	33.56401062	Overweight and above (>25)	Type II	No	Yes	Yes	26	0	177	119	41	17	85	nil		Diseased
Males	65	>60	lpa<=50	>50	32.36854935	Overweight and above (>25)	Type II	Yes	Yes	Yes	26	1	129	134	51	25	127	nil		Diseased
Female	47	46-60	lpa<=50	<=50	32.04614639	Overweight and above (>25)	No	No	No	No	46	1	160	101	24	35	177	NIL		No Disease
Female	76	>60	lpa>50	>50	30.66666603	Overweight and above (>25)	No	Yes	No	No	75	1	190	138	28	24	121	nil		No Disease
Female	45	<=45	lpa<=50	<=50	30.26183128	Overweight and above (>25)	No	No	No	No	46	1	218	159	36	23	115			No Disease
Males	48	46-60	lpa<=50	<=50	30.24691582	Overweight and above (>25)	No	No	No	No	30	1	281	193	65	23	115			No Disease
Males	41	<=45	lpa<=50	<=50	41.38025284	Overweight and above (>25)	Type II	Yes	No	No	16	1	127	80	33	14	70	nil	normal	No Disease
Males	60	46-60	lpa<=50	>50	42.36110687	Overweight and above (>25)	No	Yes	No	No	50	1	196	120	35	41	203	nil		No Disease
